# Supplementary material for: Predicted loss and gain of function mutations in ACO1 are associated with erythropoiesis
Source: Commun Biol. 2020 Apr 23;3:189. doi: 10.1038/s42003-020-0921-5 (PMC7181819; doi:10.1038/s42003-020-0921-5)
Supplement: Supplementary file 2 — Supplementary Data [file 42003_2020_921_MOESM2_ESM.xlsx]

## Sheet: Supplementary Data 1
Supplementary Data 1 Genome-wide significant associations of variants with hemoglobin concetration in Iceland and the UK. Shown are the most significant variant per mega-base interval, coding variants and variants reported to associate with hemoglobin concentraion. PUBMEDID: pubmed id for the study the association is reported in. FIRST AUTHOR: The first author of the study where association was r…
										Iceland					UK Biobank					Combined
Chrom	Pos	Mb bin	rsName	locus	Effect_Allele	Other_Allele	Impact	Coding effect		P	Effect (SD)	MAF (%)	Info		P	Effect (SD)	MAF (%)	Info		P	Effect (SD)		P-het	PUBMEDID	FIRST AUTHOR	DATE	BROAD_ANCESTRAL_CATEGORY
chr1	3768390	3000000	rs1181870	SMIM1	A	C	LOW	upstream_gene_variant		5.67e-08	0.02755	20.78	0.998		3.58e-22	0.02962	23.65	0.9504		1.33e-28	0.0291		0.726	27863252	Astle WJ	17.11.2016	European
chr1	3836572	3000000	rs2275824	CEP104	T	A	MODERATE	missense_variant		0.0135	-0.01017	45.17	1		1.93e-09	-0.01539	42.91	1		1.53e-10	-0.0139		0.282
chr1	3855711	3000000	rs4648348	CEP104	T	G	LOW	upstream_gene_variant		0.0124	-0.01031	45.14	1		1.38e-09	-0.01554	42.83	0.9975		1.01e-10	-0.0141		0.281
chr1	15929512	15000000	rs848209	SPEN	T	C	MODERATE	missense_variant		0.0506	0.00811	42.31	1		4.17e-11	0.017	42.2	1		3.22e-11	0.0145		0.0687
chr1	15933318	15000000	rs848210	SPEN	A	G	MODERATE	missense_variant		0.049	0.00816	42.31	1		5.65e-11	0.01688	42.17	1		3.98e-11	0.0145		0.0741
chr1	16044572	16000000	rs2015352	CLCNKB	G	T	MODERATE	missense_variant		0.0535	-0.00814	38.55	0.998		4.93e-08	-0.0144	37.13	1		1.63e-08	-0.0126		0.208
chr1	16062531	16000000	rs2863458	FAM131C	C	T	MODERATE	missense_variant		0.0743	-0.00815	28.61	0.996		5.41e-08	-0.01548	28.41	1		2.73e-08	-0.0134		0.173
chr1	16986248	16000000	rs3170740	ATP13A2	C	T	MODERATE	missense_variant		0.0455	-0.0082	46.82	1		7.35e-09	-0.01475	48.37	1		2.42e-09	-0.0129		0.175
chr1	17079421	17000000	rs2057095	PADI2	C	T	MODERATE	splice_region_variant		0.398	-0.00361	36.37	1		2.25e-09	-0.01546	42.8	0.9978		2.81e-08	-0.0123		0.0177
chr1	28993501	28000000	rs111642750	EPB41	A	G	MODERATE	missense_variant		0.000682	0.02836	6.43	0.999		4.49e-07	0.02926	4.88	1		1.18e-09	0.029		0.929
chr1	43298413	43000000	rs3120047	TIE1	G	C	LOW	upstream_gene_variant		0.809	0.00101	40.18	0.999		6.83e-14	0.01974	38.37	0.9817		1.01e-10	0.0144		0.0002
chr1	43305345	43000000	rs3831248,rs397840599	TIE1	TA	T	MODERATE	splice_region_variant		0.77	0.00122	39.46	0.999		2.06e-13	0.0192	38.06	0.9992		1.7e-10	0.0142		0.0003
chr1	43420823	43000000	rs2782643	SZT2	T	C	MODERATE	missense_variant		0.399	0.00348	42.01	1		2.1e-13	0.01895	40.67	1		2.48e-11	0.0146		0.0015
chr1	43443594	43000000	rs2255632	SZT2	C	T	MODERATE	splice_region_variant		0.36	0.00378	42.72	1		3.71e-13	0.01877	41.14	0.9944		3.04e-11	0.0146		0.0021
chr1	45549333	45000000	rs12077621	AKR1A1	A	G	LOW	upstream_gene_variant		0.000668	0.01747	19.74	1		3.72e-07	0.0155	22.6	0.9989		1.01e-09	0.016		0.741
chr1	45607817	45000000	rs2230657	NASP	G	A	LOW	synonymous_variant		1.37e-05	0.01779	49.21	1		3.9e-20	0.02348	52.66	0.998		5.59e-24	0.0219		0.238	27863252	Astle WJ	17.11.2016	European
chr1	45620405	45000000	rs3014246	CCDC17	C	T	MODERATE	missense_variant		2.53e-05	0.01944	27.01	1		1.09e-16	0.02311	29.64	1		1.72e-20	0.0221		0.496
chr1	45621905	45000000	rs3014242	CCDC17	G	A	MODERATE	missense_variant		6.54e-05	0.01833	27.52	1		1.64e-16	0.02293	29.86	1		7.43e-20	0.0217		0.391
chr1	45623553	45000000	rs3014240	CCDC17	C	G	MODERATE	splice_region_variant		2.51e-05	0.01945	27.01	1		1.04e-16	0.02312	29.65	0.9999		1.64e-20	0.0221		0.496
chr1	45729703	45000000	rs28375469	IPP	C	T	MODERATE	missense_variant		1.3e-05	0.02006	27.34	1		3.08e-16	0.02273	30.12	0.9933		2.29e-20	0.022		0.619
chr1	45932269	45000000	rs6669522	MAST2	G	A	MODERATE	missense_variant		6.55e-05	-0.01635	47.98	1		4.35e-24	-0.026	43.56	0.9996		1.05e-26	-0.0233		0.0459
chr1	46027788	46000000	rs1707336	MAST2	G	T	MODERATE	missense_variant		6.23e-05	-0.0164	47.98	1		2.13e-24	-0.02618	43.58	1		5.15e-27	-0.0234		0.0431
chr1	46055887	46000000	rs785467	PIK3R3	A	T	MODERATE	missense_variant		6.87e-05	0.01875	25.59	1		5.64e-19	0.0248	29.72	1		3.46e-22	0.0232		0.27
chr1	47687468	47000000	rs1249090	.	G	A	LOWEST	intergenic_variant		0.00234	0.01247	49.52	1		1.05e-08	0.01461	48.97	0.9961		1.01e-10	0.014		0.658
chr1	52854602	52000000	rs480299	ZYG11A	G	T	MODERATE	missense_variant		0.0135	-0.01072	33.85	1		2.45e-11	-0.01776	35.18	1		2.88e-12	-0.0158		0.167
chr1	119714953	119000000	rs477992	PHGDH	A	G	LOWEST	intron_variant		0.000365	-0.01546	33.5	1		7.83e-08	-0.01463	31.79	1		1.16e-10	-0.0149		0.872
chr1	147818675	147000000	rs12126043	.	A	G	LOWEST	intergenic_variant		0.0673	0.0108	14.01	1		4.11e-14	0.02647	15.35	0.9981		1.06e-13	0.0224		0.0224
chr1	154965759	154000000	rs1131397	SHC1	C	G	LOW	synonymous_variant		5.55e-06	-0.05102	3.44	1		2.12e-18	-0.06439	4.11	0.99		1.03e-22	-0.0604		0.319
chr1	154966186	154000000	rs8191979	SHC1	C	T	MODERATE	missense_variant		5.77e-06	-0.05093	3.44	1		6.88e-19	-0.06552	3.38	0.9916		3.82e-23	-0.0611		0.278
chr1	155060832	155000000	rs11589479	ADAM15	A	G	MODERATE	splice_region_variant		5.2e-05	-0.02494	12.63	0.999		4.49e-14	-0.02594	16.15	1		1.12e-17	-0.0257		0.887
chr1	155086187	155000000	rs17723260	EFNA3	A	G	MODERATE	missense_variant		0.000411	0.02234	11.94	1		9.32e-15	0.0285	13.53	1		2.37e-17	0.0269		0.4
chr1	155156926	155000000	rs111587150	KRTCAP2	A	G	LOWEST	intergenic_variant		0.000132	-0.02522	10.83	0.999		1.03e-15	-0.03292	10.7	0.9769		1.03e-18	-0.0308		0.322
chr1	155208991	155000000	rs760077,rs776070150	MTX1	A	T	MODERATE	missense_variant		7.04e-07	-0.02126	35.43	1		1.31e-31	-0.03043	60.38	1		2.96e-36	-0.028		0.0672	27863252	Astle WJ	17.11.2016	European
chr1	155288027	155000000	rs35001694	HCN3	T	C	MODERATE	missense_variant		0.000566	-0.04163	2.98	0.997		1.49e-06	-0.03751	2.72	1		3.36e-09	-0.0387		0.774
chr1	155291845	155000000	rs113403872	PKLR	T	C	MODERATE	missense_variant							6.73e-10	-0.23026	0.11	1		6.73e-10	-0.2303		1
chr1	155291918	155000000	rs116100695	PKLR	A	G	MODERATE	missense_variant		0.00273	-0.11397	0.29	0.997		8.37e-12	-0.16682	0.27	1		1.73e-13	-0.1514		0.242
chr1	158547352	158000000	rs41273491	OR6Y1	T	C	MODERATE	missense_variant		0.0129	-0.01199	23.63	1		1.79e-07	-0.01566	23.14	1		9.15e-09	-0.0146		0.519
chr1	158607319	158000000	rs857685	OR10Z1	C	A	MODERATE	missense_variant		0.00155	-0.01478	25.97	1		3.21e-07	-0.0149	25.3	1		1.84e-09	-0.0149		0.983
chr1	158638145	158000000	rs857725	SPTA1	G	T	MODERATE	missense_variant		0.000127	-0.01773	26.73	1		5.35e-08	-0.01565	26.32	1		3.07e-11	-0.0162		0.703
chr1	161506414	161000000	rs9427397	FCGR2A	T	C	HIGH	stop_gained		4.32e-09	0.03526	13.52	1		3.15e-13	0.02928	11.44	0.9801		1.14e-20	0.0311		0.408
chr1	161506415	161000000	rs9427398	FCGR2A	G	A	MODERATE	missense_variant		4.32e-09	0.03526	13.52	1		1.87e-13	0.02954	11.54	0.9794		6.62e-21	0.0313		0.428
chr1	161509955	161000000	rs1801274	FCGR2A	A	G	MODERATE	missense_variant		5.62e-06	0.0188	44.08	0.999		2.57e-08	0.01424	47.28	1		1.05e-12	0.0155		0.349
chr1	161543587	161000000	rs426615	HSPA6	C	A	LOWEST	intron_variant		0.000582	-0.0148	41.55	0.969		3.62e-11	-0.01749	41.96	0.9578		1.01e-13	-0.0168		0.594
chr1	161548543	161000000	rs10127939	FCGR3A	T	A	MODERATE	missense_variant		0.000865	0.03003	5.69	0.971		1.33e-15	0.04014	7.01	0.9515		7.81e-18	0.0377		0.327
chr1	161653235	161000000	rs61804164	FCGR3B	C	G	LOWEST	intergenic_variant		2.84e-13	0.03896	18.29	0.973		1.13e-12	0.02806	11.87	0.9414		8.18e-24	0.0319		0.101	27863252	Astle WJ	17.11.2016	European
chr1	172171408	172000000	rs554019	DNM3	T	C	LOWEST	intron_variant		0.000254	-0.01538	38.26	1		2.97e-16	-0.02114	42.46	0.996		6.72e-19	-0.0196		0.243	27863252	Astle WJ	17.11.2016	European
chr1	172195556	172000000	rs11484597	DNM3	G	A	LOWEST	intron_variant		0.000575	-0.01546	29.55	1		2.83e-13	-0.02009	30.5	0.9998		1.01e-15	-0.0188		0.38
chr1	172441827	172000000	rs1063412	PIGC	G	A	MODERATE	missense_variant		0.008	0.0109	46.4	1		1.17e-06	0.01245	44.87	1		3.24e-08	0.012		0.75
chr1	199025490	199000000	rs6667939	.	C	T	LOWEST	intergenic_variant		0.781	-0.00135	52.01	0.85		3.3e-17	0.02409	28.29	0.983		1.06e-12	0.0175		0
chr1	203691653	203000000	rs4951074	ATP2B4	A	G	LOWEST	intron_variant		3.38e-08	0.03676	10.56	1		1.36e-23	0.04291	10.35	0.9911		3.89e-30	0.0411		0.437	27863252	Astle WJ	17.11.2016	European
chr1	203728742	203000000	rs35993840	ATP2B4	C	A	LOWEST	intron_variant		1.02e-05	0.03246	8.52	0.998		7.11e-19	0.0454	6.75	0.9414		1.08e-22	0.0412		0.148
chr1	212894891	212000000	rs12408694	FLVCR1	C	T	LOWEST	intron_variant		0.000127	-0.01657	33.85	1		1.94e-09	-0.0164	32.15	0.9994		1.06e-12	-0.0165		0.974
chr1	213793544	213000000	rs10494964	.	C	T	LOWEST	intergenic_variant		0.472	0.00333	26.66	1		1.98e-17	0.02484	28.79	0.9599		3.78e-14	0.0187		0.0001	27863252	Astle WJ	17.11.2016	European
chr1	213958947	213000000	rs340863	.	G	A	LOWEST	intergenic_variant		0.205	0.00521	47.35	1		3.42e-14	0.01939	52.09	0.9898		1.19e-12	0.0154		0.0034
chr1	214003037	214000000	rs3754140	PROX1	C	T	LOWEST	intron_variant		2.61e-09	0.02913	22.83	1		1e-43	0.04012	26.04	0.999		1.21e-50	0.0373		0.0532
chr1	214004080	214000000	rs6665764	PROX1	A	G	LOWEST	intron_variant		2.86e-09	0.02906	22.83	1		1.72e-43	0.04002	26.02	0.9988		2.24e-50	0.0372		0.0538	27863252	Astle WJ	17.11.2016	European
chr1	214013919	214000000	rs366684	PROX1	G	C	LOWEST	intron_variant		4.65e-08	0.02697	22.24	1		2.26e-41	0.03923	25.88	0.9918		6.86e-47	0.0361		0.0324	29403010	Kanai M	5.2.2018	East Asian
chr1	217280347	217000000	rs144346736	.	A	G	LOWEST	intergenic_variant		5.82e-06	0.02904	11.59	0.999		3.15e-18	0.03121	14.9	0.9899		1.01e-22	0.0307		0.768
chr1	230157783	230000000	rs4631704	GALNT2	C	T	LOWEST	intron_variant		0.00341	0.01231	39.2	0.999		2.09e-08	0.01474	40.61	0.9851		2.9e-10	0.0141		0.624
chr1	231335026	231000000	rs11122272	SPRTN	A	G	LOW	3_prime_UTR_variant		0.00394	-0.01208	38.95	1		2.29e-23	-0.0263	38.01	0.9951		2.23e-23	-0.0223		0.0041	27863252	Astle WJ	17.11.2016	European
chr1	231352778	231000000	rs2437150	SPRTN	C	T	MODERATE	missense_variant		0.000172	-0.01577	38.62	1		3.73e-24	-0.02669	37.81	1		3.5e-26	-0.0236		0.0275
chr1	231388741	231000000	rs11122282	EGLN1	G	A	LOWEST	intron_variant		0.000425	-0.01489	37.37	1		5.39e-22	-0.02561	37.75	0.9861		1.04e-23	-0.0226		0.0317
chr1	231422308	231000000	rs533281866	EGLN1	C	G	LOW	5_prime_UTR_variant		3.48e-10	0.09524	1.85	0.999		1.87e-35	0.11315	1.95	0.9589		7.85e-44	0.1084		0.312	27863252	Astle WJ	17.11.2016	European
chr1	247876149	247000000	rs3811444	TRIM58	T	C	MODERATE	missense_variant		7.76e-06	0.01942	34.24	0.999		2.6e-20	0.02491	32.88	1		1.91e-24	0.0234		0.283	27863252	Astle WJ	17.11.2016	European
chr1	247878493	247000000	rs61855715	TRIM58	G	A	LOW	3_prime_UTR_variant		0.000707	0.01406	43.71	1		5.34e-08	0.01393	46.55	0.991		1.48e-10	0.014		0.978
chr10	5205821	5000000	rs3829125	AKR1C4	G	C	MODERATE	missense_variant		0.00628	0.01438	18.66	1		4.09e-10	0.02192	15.04	1		1.86e-11	0.0196		0.233
chr10	5210050	5000000	rs117310669	AKR1C4	G	C	LOWEST	intron_variant		0.00587	0.01449	18.66	1		2.32e-10	0.02224	14.99	0.9996		1.03e-11	0.0199		0.22
chr10	5218719	5000000	rs17134592	AKR1C4	G	C	MODERATE	missense_variant,splice_region_variant		0.0058	0.01452	18.66	1		3.08e-10	0.02209	15.01	1		1.31e-11	0.0198		0.231
chr10	69097096	69000000	rs2229498	SRGN	G	A	MODERATE	missense_variant		0.0228	0.01258	16.52	1		1.79e-07	0.01772	17.94	1		1.7e-08	0.0163		0.427
chr10	69300854	69000000	rs906220	HK1	A	G	MODERATE	missense_variant		2.08e-06	0.03674	7.57	1		4.26e-30	0.05481	7.8	1		3.66e-34	0.0498		0.0475
chr10	69333636	69000000	rs16926246	HK1	T	C	LOWEST	intron_variant		1.16e-51	0.10094	10.52	0.999		2.12e-225	0.12058	12.91	1		1.13e-273	0.1158		0.0104	19862010	Ganesh SK	11.10.2009	European
chr10	69334748	69000000	rs17476364	HK1	C	T	LOWEST	intron_variant		1.43e-60	0.11464	9.48	1		5.52e-272	0.14295	10.43	0.9968		0	0.1358		0.0005	27863252	Astle WJ	17.11.2016	European
chr10	69340132	69000000	rs10159477	HK1	A	G	LOWEST	intron_variant		7.71e-45	0.08753	12.34	1		8.36e-191	0.10509	14.78	0.9957		2.06e-232	0.1008		0.0144	23222517	van der Harst P	5.12.2012	European
chr10	87170492	87000000	rs11202365	FAM35A	T	A	MODERATE	missense_variant		0.0024	0.01266	41.04	1		3.06e-08	0.01454	37.15	0.9994		2.9e-10	0.014		0.703
chr10	102813206	102000000	rs284860	WBP1L	T	C	MODERATE	missense_variant		0.000313	-0.01496	42.22	1		8.85e-06	-0.01153	40.28	1		1.36e-08	-0.0125		0.484
chr10	124988670	124000000	rs75066758	CTBP2	G	GAAGAA	LOW	3_prime_UTR_variant		7.55e-05	-0.01635	43.8	1		2.81e-07	-0.01366	40.92	0.9389		1.04e-10	-0.0144		0.583
chr11	2146751	2000000	rs2239681	INS-IGF2	A	G	MODERATE	splice_region_variant		0.001	0.01631	21.9	1		4.7e-06	0.01328	26.68	0.9934		2e-08	0.0141		0.598
chr11	2304197	2000000	rs61744929	TSPAN32	C	T	MODERATE	missense_variant		0.12	0.03219	1.01	0.998		4.17e-08	0.0503	1.82	1		1.67e-08	0.0473		0.424
chr11	8730342	8000000	rs3794153	ST5	G	C	MODERATE	missense_variant		3.21e-06	-0.01903	49.69	1		8.14e-16	-0.02047	45.49	1		1.45e-20	-0.0201		0.766
chr11	8840983	8000000	rs7945705	AKIP1,ST5	A	G	LOWEST	intron_variant		8.16e-07	-0.0202	47.84	1		5.02e-17	-0.02147	43.86	0.9915		2.35e-22	-0.0211		0.793	27863252	Astle WJ	17.11.2016	European
chr11	8921395	8000000	rs2653601	C11orf16	T	C	MODERATE	missense_variant		0.000747	0.01434	36.07	1		4.3e-06	0.0123	34.21	1		1.3e-08	0.0129		0.684
chr11	8926039	8000000	rs11042127	C11orf16	G	C	MODERATE	missense_variant		0.00692	0.01599	13.8	1		8.78e-09	0.01972	16.97	1		2.42e-10	0.0188		0.586
chr11	8937998	8000000	rs4909951	ASCL3	C	A	MODERATE	missense_variant		0.000598	0.0146	36.03	1		2.78e-06	0.01256	35.38	0.9972		6.84e-09	0.0131		0.685
chr11	9858291	9000000	rs7102464	SBF2	T	C	MODERATE	missense_variant		0.000526	-0.02007	14.78	0.999		1.06e-07	-0.02069	11.46	1		2.21e-10	-0.0205		0.929
chr11	9941431	9000000	rs72855633	SBF2	G	A	LOWEST	intron_variant		1.29e-06	-0.03437	9.1	1		8.81e-24	-0.04207	10.55	0.9903		1.01e-28	-0.0401		0.35
chr11	10156890	10000000	rs59901009	SBF2	C	T	LOWEST	intron_variant		1.7e-13	-0.03661	21.55	1		7.73e-43	-0.04054	24.56	0.9966		1.37e-54	-0.0395		0.497	27863252	Astle WJ	17.11.2016	European
chr11	10487356	10000000	rs117706710	AMPD3	T	G	MODERATE	missense_variant		1.36e-07	-0.08929	1.48	0.999		9.01e-09	-0.07646	0.88	1		7.5e-15	-0.0814		0.551
chr11	10634076	10000000	rs11042902	MRVI1	T	C	MODERATE	splice_region_variant		0.0262	-0.01	29.34	0.999		1.83e-08	-0.01558	29.95	0.9831		2.56e-09	-0.014		0.29
chr11	10652192	10000000	rs4909945	MRVI1	T	C	MODERATE	missense_variant		0.0684	-0.00784	34.54	1		1.82e-09	-0.01649	29.97	1		1.45e-09	-0.014		0.0898
chr11	10654191	10000000	rs10840457	MRVI1	A	G	LOW	upstream_gene_variant		0.069	-0.00781	34.71	1		1.18e-09	-0.01664	30.48	0.9956		1.01e-09	-0.0141		0.0831
chr11	30878716	30000000	rs397691952,rs5790842,rs879093945	DCDC5	TAAA	TAA	MODERATE	splice_region_variant		0.000113	-0.01636	39.75	0.979		7.56e-12	-0.0191	40.09	0.8556		4.46e-15	-0.0183		0.589
chr11	30881895	30000000	rs662735	DCDC5	T	A	LOWEST	intron_variant		0.00249	-0.01609	18.03	1		9.74e-19	-0.02818	18.78	0.9937		6.51e-20	-0.025		0.0512	27863252	Astle WJ	17.11.2016	European
chr11	61781553	61000000	rs174533	FADS1,FADS1,FEN1,FADS2,FEN1,MYRF,TMEM258	A	G	LOWEST	intron_variant		0.00253	0.01268	38.94	1		2.31e-29	0.02999	33.85	0.998		1.04e-28	0.025		0.0005	27863252	Astle WJ	17.11.2016	European
chr11	117397168	117000000	rs573455	CEP164	A	G	MODERATE	missense_variant		0.000771	-0.01387	43.31	1		2.31e-08	-0.01421	46.88	1		6.99e-11	-0.0141		0.944
chr12	12893277	12000000	rs12811512	GPRC5A	T	C	LOWEST	intron_variant		1.91e-05	-0.02737	11.64	1		7.25e-19	-0.03136	15.1	1		8.16e-23	-0.0304		0.585	27863252	Astle WJ	17.11.2016	European
chr12	21560468	21000000	rs2306180	GYS2	T	C	MODERATE	missense_variant		0.305	-0.00536	19.06	1		9.97e-10	-0.0195	20.33	1		9.01e-09	-0.0157		0.0209
chr12	45927731	45000000	rs7315731	SCAF11	T	A	MODERATE	missense_variant		0.0101	-0.01056	49.18	1		2.61e-10	-0.01607	49.04	1		1.72e-11	-0.0145		0.254
chr12	48107378	48000000	rs11609399	PFKM	T	A	MODERATE	missense_variant		0.00979	-0.01574	12.86	1		2.92e-14	-0.02662	16.5	1		3.32e-15	-0.0239		0.122
chr12	48118502	48000000	rs4760682	PFKM	C	A	LOW	upstream_gene_variant		2.85e-10	0.03271	19.31	0.999		3.92e-54	0.05036	18.17	1		5.44e-61	0.0454		0.0039	27863252	Astle WJ	17.11.2016	European
chr12	48122681	48000000	rs2269935	PFKM	T	G	MODERATE	splice_region_variant		0.00453	-0.01437	20.48	1		2.17e-16	-0.02518	21.61	0.9981		1.98e-17	-0.0223		0.0678
chr12	48132929	48000000	rs2228500	PFKM	A	G	MODERATE	missense_variant		0.00466	-0.0143	20.57	1		1.55e-16	-0.02529	21.66	0.9987		1.55e-17	-0.0223		0.0629
chr12	48202458	48000000	rs11168459	OR10AD1	G	A	MODERATE	missense_variant		3.01e-06	-0.02524	17.34	1		3.82e-23	-0.03071	21.27	1		9.37e-28	-0.0294		0.381
chr12	48202701	48000000	rs75413005	OR10AD1	T	A	MODERATE	missense_variant		0.036	0.01336	11.73	1		4.71e-08	0.02303	9.62	1		1.12e-08	0.0201		0.206
chr12	48202763	48000000	rs75531856	OR10AD1	T	C	MODERATE	missense_variant		0.036	0.01336	11.73	1		3.41e-08	0.02326	9.62	1		8.43e-09	0.0202		0.195
chr12	48202796	48000000	rs17224674	OR10AD1	T	C	MODERATE	missense_variant		0.0328	0.01386	11.21	1		4.32e-09	0.0251	9.2	1		1.22e-09	0.0217		0.148
chr12	48203270	48000000	rs17122812	OR10AD1	G	A	MODERATE	missense_variant		3.02e-06	-0.02524	17.34	1		3.72e-23	-0.03043	21.03	1		8.81e-28	-0.0292		0.404
chr12	48316671	48000000	rs74850390	.	C	A	LOWEST	intergenic_variant		0.00345	0.01637	15.94	0.928		2.2e-11	0.02734	10.98	0.9377		1.01e-12	0.0235		0.113
chr12	48329541	48000000	rs2732441	H1FNT	G	C	MODERATE	missense_variant		0.000445	0.01474	38.6	1		1.48e-30	0.03102	32.47	1		6.34e-31	0.0263		0.0011
chr12	48329812	48000000	rs1471997	H1FNT	A	G	MODERATE	missense_variant		1.82e-06	-0.02602	16.97	1		2.83e-21	-0.02888	21.83	0.9993		3.19e-26	-0.0282		0.648
chr12	48342520	48000000	rs2732480	ZNF641	A	C	LOW	3_prime_UTR_variant		2.22e-06	0.01934	49.74	1		7.22e-47	0.03687	42.35	0.9986		7.13e-49	0.0319		0.0003	27863252	Astle WJ	17.11.2016	European
chr12	48343202	48000000	rs2732481	ZNF641	G	T	MODERATE	missense_variant		0.0004	0.01485	38.61	1		1.38e-30	0.03102	32.48	1		4.97e-31	0.0263		0.0012
chr12	48490827	48000000	rs61940778	C12orf54	T	C	MODERATE	missense_variant		0.0832	-0.01554	5.52	0.999		6.66e-08	-0.02576	7.33	1		2.39e-08	-0.0235		0.315
chr12	48494811	48000000	rs11458	C12orf54	C	T	MODERATE	missense_variant		0.0398	-0.0084	47.99	1		5.82e-11	-0.01673	55.81	1		3.09e-11	-0.0144		0.0839
chr12	51924594	51000000	rs3847858	ACVRL1	T	A	LOW	downstream_gene_variant		0.000593	0.02315	10.23	1		2.75e-07	0.0207	11.39	0.9927		6.65e-10	0.0213		0.755	29403010	Kanai M	5.2.2018	East Asian
chr12	57307320	57000000	rs199839547	R3HDM2	G	GTT	LOWEST	intron_variant		0.675	0.0035	8.01	0.83		2.01e-11	0.01986	23.15	0.9989		1.05e-10	0.018		0.0649
chr12	57449928	57000000	rs2229357	INHBC	A	G	MODERATE	missense_variant		0.00158	0.01391	31.22	0.999		2.82e-12	0.02062	23.34	1		3.96e-14	0.0185		0.206
chr12	90737107	90000000	rs12370487	.	C	T	LOWEST	intergenic_variant		0.000486	0.01648	24.93	1		5.26e-08	0.01559	26.58	0.9945		1.03e-10	0.0158		0.872
chr12	110876485	110000000	rs11612727	CCDC63	C	T	LOWEST	intron_variant		0.0917	-0.00751	30.59	0.998		4.77e-11	-0.01842	28.83	1		1.01e-10	-0.0153		0.0379
chr12	111166021	111000000	rs73415912	CUX2	T	G	LOWEST	intron_variant		0.00147	-0.017	17.68	1		1.08e-09	-0.0235	13.15	0.9926		1.01e-11	-0.0213		0.324
chr12	111363022	111000000	rs139032867,rs3840795	FAM109A	T	TGCCACCCCC	MODERATE	inframe_deletion		4.35e-08	-0.02516	27.23	1		1.23e-33	-0.03871	20.24	0.9886		6.6e-39	-0.0343		0.0155
chr12	111434918	111000000	rs12371484	SH2B3	C	T	MODERATE	missense_variant		0.00313	0.03782	2.67	0.984		3.79e-07	0.02736	5.5	1		5.62e-09	0.0289		0.452
chr12	111446804	111000000	rs3184504	SH2B3	T	C	MODERATE	missense_variant		9.55e-38	0.05411	37.9	1		3.26e-140	0.06399	46.35	1		3.39e-175	0.0614		0.0446	23222517, 27863252	Astle WJ, van der Harst P	2012-12-05, 2016-11-17	European
chr12	111447506	111000000	rs72650673	SH2B3	A	G	MODERATE	missense_variant		0.172	0.1062	0.07	0.994		5.55e-10	0.17664	0.19	1		3.09e-10	0.1683		0.395
chr12	111598963	111000000	NA	ATXN2	CTGCTGCTGCTGCTGTTGCTGCTGCTGCTGC	CTGCTGCTGCTGTTGCTGCTGCTGCTGT	MODERATE	protein_altering_variant		2.58e-19	-0.03946	32.4	0.994							2.58e-19	-0.0395		1
chr12	111599196	111000000	rs695871	ATXN2	G	C	MODERATE	missense_variant		3.74e-18	-0.03901	29.31	0.999		5.6e-69	-0.0544	23.45	0.987		1.12e-83	-0.0494		0.0048
chr12	111634620	111000000	rs11065987	ALDH2	G	A	LOWEST	intergenic_variant		3.4e-29	0.04819	34.38	1		2.85e-108	0.05696	39.98	1		5.68e-135	0.0546		0.0801	19862010	Ganesh SK	11.10.2009	European
chr12	111938186	111000000	rs3752630	TMEM116	C	A	MODERATE	missense_variant		3.71e-11	-0.03212	22.97	1		2.73e-45	-0.04732	17.6	1		2.18e-53	-0.0424		0.01
chr12	112033286	112000000	rs12298022	NAA25	T	G	MODERATE	missense_variant		3.92e-05	-0.02834	9.81	1		1.84e-13	-0.03464	8.2	1		4.57e-17	-0.0326		0.451
chr12	112145643	112000000	rs79680080	TRAFD1	C	A	MODERATE	missense_variant		0.011	-0.02479	4.63	0.999		4.65e-10	-0.04895	2.53	1		1.14e-10	-0.0394		0.0535
chr12	117164700	117000000	rs7313745	FBXO21	A	G	LOWEST	intron_variant		1.81e-05	-0.01754	48.7	1		9.46e-08	-0.01361	48.53	0.9922		1.07e-11	-0.0147		0.415
chr12	120978847	120000000	rs1169288	HNF1A	C	A	MODERATE	missense_variant		1.71e-06	0.02116	30.99	0.999		2.89e-09	0.01636	31.48	0.9882		3.72e-14	0.0177		0.357
chr12	120997624	120000000	rs2464196	HNF1A	A	G	MODERATE	missense_variant		2.26e-07	0.02336	28.82	1		3.31e-17	0.0236	29.42	0.9993		4.31e-23	0.0235		0.964
chr12	120997672	120000000	rs2464195	HNF1A	A	G	MODERATE	splice_region_variant		6.46e-08	0.02367	32.06	1		4.74e-14	0.0201	35.12	0.9998		2.23e-20	0.0211		0.487
chr12	121016819	121000000	rs1182933	HNF1A	T	C	LOW	upstream_gene_variant		7.56e-08	0.02424	29.01	1		4.43e-17	0.02345	29.62	1		1.99e-23	0.0237		0.883	27863252	Astle WJ	17.11.2016	European
chr13	28665493	28000000	rs1340818	POMP	T	C	LOWEST	intron_variant		0.00142	-0.01335	38.49	1		1.49e-15	-0.02082	39.95	0.9892		2.71e-17	-0.0187		0.13	27863252	Astle WJ	17.11.2016	European
chr13	33129928	33000000	rs3742321	STARD13	C	T	MODERATE	missense_variant		0.00184	0.0154	21.56	1		8.47e-09	0.01748	22.46	1		6.24e-11	0.0169		0.721
chr13	109761859	109000000	rs80326876	IRS2	T	C	LOWEST	intron_variant		5.82e-07	0.0443	5.65	1		7.34e-06	0.02511	5.23	0.9885		1.05e-10	0.0306		0.0672
chr14	21074607	21000000	rs12889267	ARHGEF40	G	A	MODERATE	missense_variant		0.000947	-0.01824	16.81	1		3.97e-12	-0.02342	16.37	1		2.11e-14	-0.022		0.423
chr14	21104483	21000000	rs45515493	TMEM253	G	C	LOW	downstream_gene_variant		0.000341	-0.02192	12.99	1		7.9e-10	-0.02244	13.98	0.9958		1.13e-12	-0.0223		0.941
chr14	34177337	34000000	rs797342	.	G	A	LOWEST	intergenic_variant		6.78e-09	-0.02498	34.8	1		7.33e-10	-0.01675	31.15	0.9989		1.02e-16	-0.0191		0.106
chr14	50456531	50000000	rs12881869	MAP4K5	T	C	MODERATE	missense_variant		7.27e-06	-0.03825	6.14	0.999		4.12e-10	-0.03074	6.78	1		1.94e-14	-0.0326		0.446
chr14	64233574	64000000	rs944047	ESR2,ESR2,SYNE2,SYNE2	C	T	LOWEST	intron_variant		0.000567	0.01418	46.2	1		4.14e-10	0.01596	43.76	0.9938		1.03e-12	0.0155		0.713
chr14	64236875	64000000	rs1256061	ESR2	T	G	LOWEST	intron_variant		0.000141	-0.01564	47.17	1		5.52e-21	-0.02389	46.98	0.995		1.6e-23	-0.0216		0.0877	27863252	Astle WJ	17.11.2016	European
chr14	65035553	65000000	rs7155275	CHURC1-FNTB,FNTB,MAX	C	A	LOWEST	intron_variant		1.88e-05	-0.01769	44.22	1		8.62e-08	-0.01363	48.61	0.992		1.03e-11	-0.0147		0.404
chr14	73751866	73000000	rs544453779	HEATR4	T	C	LOWEST	intron_variant		1.14e-06	0.06984	2.07	1		9.78e-09	0.08974	0.66	0.9498		8.54e-14	0.0789		0.349	27863252	Astle WJ	17.11.2016	European
chr14	73771135	73000000	rs143702524	ELMSAN1	A	G	LOWEST	intron_variant		5.07e-06	0.07377	1.62	0.999		5.13e-08	0.07882	0.79	0.9834		1.24e-12	0.0766		0.816
chr14	76151998	76000000	rs2289833	GPATCH2L	A	G	MODERATE	splice_region_variant		0.42	0.0033	47.91	1		2.78e-10	0.01601	50.08	0.9975		7.05e-09	0.0125		0.0084
chr14	103540379	103000000	rs12147596	TRMT61A	C	T	LOW	downstream_gene_variant		7.35e-05	0.01802	28.75	1		4.83e-06	0.01293	27.36	0.9893		2.28e-09	0.0143		0.341
chr15	42278520	42000000	rs8024732	GANC	A	G	MODERATE	missense_variant		0.000176	-0.02349	12.11	1		1.62e-05	-0.01601	14.91	1		1.89e-08	-0.018		0.304
chr15	42326333	42000000	rs2578652	GANC	A	T	MODERATE	missense_variant		0.00688	0.01701	11.96	1		2.96e-07	0.0219	9.35	1		8.45e-09	0.0204		0.52
chr15	42351331	42000000	rs7181742	GANC	C	T	MODERATE	missense_variant,splice_region_variant		0.000153	-0.0237	12.13	1		2.37e-05	-0.01567	15.11	1		2.6e-08	-0.0178		0.27
chr15	42451896	42000000	rs12440118	ZNF106	G	A	MODERATE	missense_variant		0.09	-0.00996	14.17	1		4.29e-08	-0.01928	14.82	1		2.54e-08	-0.0168		0.173
chr15	42460632	42000000	rs12443246	ZNF106	G	A	LOW	upstream_gene_variant		0.0144	-0.01206	22.21	1		1.28e-09	-0.01802	25.98	0.9938		1.03e-10	-0.0164		0.3
chr15	43330067	43000000	rs3742970	LCMT2	A	C	MODERATE	missense_variant		0.00237	-0.02163	9.06	0.999		1.88e-11	-0.02893	9.45	1		2.51e-13	-0.027		0.38
chr15	43330718	43000000	rs3742971	ADAL	T	C	MODERATE	splice_region_variant		0.121	-0.00976	11.96	1		1.31e-10	-0.02461	14.16	0.9994		3.07e-10	-0.0206		0.0437
chr15	43340351	43000000	rs2278857	ADAL	C	T	MODERATE	splice_region_variant		0.0188	-0.01031	31.83	1		1.31e-08	-0.01547	33.32	1		1.28e-09	-0.014		0.318
chr15	43369604	43000000	rs3809482	ZSCAN29	C	T	MODERATE	missense_variant		0.0145	-0.01085	30.54	1		3.93e-10	-0.01724	32.03	1		3.97e-11	-0.0155		0.222
chr15	43432448	43000000	rs2602141	TP53BP1	G	T	MODERATE	missense_variant		0.0104	-0.01143	30.09	1		2.98e-10	-0.01739	31.78	1		2e-11	-0.0157		0.256
chr15	43469998	43000000	rs689647	TP53BP1	T	C	MODERATE	missense_variant		0.0554	-0.01292	10.22	1		2.08e-14	-0.03108	12.62	1		4.82e-14	-0.0262		0.0211
chr15	43475576	43000000	rs560191	TP53BP1	C	G	MODERATE	missense_variant		0.00992	-0.0115	30.08	1		3.98e-10	-0.01727	31.79	1		2.46e-11	-0.0157		0.272
chr15	43492277	43000000	rs2439831	TP53BP1	T	C	MODERATE	splice_region_variant		0.0483	-0.01337	10.15	1		9.08e-15	-0.03189	12.28	0.9969		2.02e-14	-0.0269		0.0193
chr15	43525854	43000000	rs2245715	PPIP5K1	A	G	MODERATE	missense_variant		0.0384	-0.0153	8.35	1		4.52e-13	-0.03082	11.53	1		2.75e-13	-0.027		0.0689
chr15	43528519	43000000	rs55707100	MAP1A	T	C	MODERATE	missense_variant		3.3e-09	-0.07409	2.74	1		1.05e-28	-0.09053	2.5	1		4.3e-36	-0.0856		0.271
chr15	43600874	43000000	rs3097773	PPIP5K1	A	G	MODERATE	splice_region_variant		0.0259	-0.01608	8.79	1		6.12e-13	-0.03047	11.68	0.9974		2.21e-13	-0.0268		0.0855
chr15	43605301	43000000	rs2920780	PPIP5K1	C	T	MODERATE	missense_variant		0.00727	-0.02034	7.9	0.999		1.51e-13	-0.03153	10.89	0.9973		8.95e-15	-0.0288		0.199
chr15	43618242	43000000	rs2729509	CATSPER2	G	A	MODERATE	missense_variant		0.0138	-0.01135	27.14	0.998		6.24e-10	-0.0176	28.69	1		5.53e-11	-0.0159		0.249
chr15	43632936	43000000	rs7169097	CATSPER2	A	T	HIGH	splice_acceptor_variant		0.00702	-0.01249	26.62	0.998		1.44e-09	-0.017	29	0.9971		4.99e-11	-0.0158		0.405
chr15	43632937	43000000	rs199882327	CATSPER2	G	T	MODERATE	splice_region_variant		0.00702	-0.01249	26.62	0.998		1.44e-09	-0.017	29	0.9971		4.98e-11	-0.0158		0.405
chr15	43632942	43000000	rs7167634	CATSPER2	G	A	MODERATE	splice_region_variant		0.00702	-0.01249	26.62	0.998		1.44e-09	-0.017	29	0.9971		4.99e-11	-0.0158		0.405
chr15	43647444	43000000	rs8042868	PPIP5K1	T	C	MODERATE	missense_variant		0.0088	-0.01973	8.02	0.999		1.08e-12	-0.03018	10.32	1		6.93e-14	-0.0277		0.227
chr15	43735849	43000000	rs147233090	MAP1A	T	C	LOWEST	intergenic_variant		2.01e-09	-0.07569	2.7	1		3.74e-27	-0.0896	2.38	0.9851		7.77e-35	-0.0854		0.357	27863252	Astle WJ	17.11.2016	European
chr15	43776871	43000000	rs2277531	FRMD5,PPIP5K1	C	G	MODERATE	missense_variant		0.0293	-0.01653	7.9	1		4.69e-13	-0.03145	10.15	1		1.84e-13	-0.0278		0.0877
chr15	43777508	43000000	rs3832983,rs397828290	FRMD5	T	TG	MODERATE	splice_region_variant		0.0293	-0.01651	7.9	1		6.31e-13	-0.03126	10.16	0.9993		2.4e-13	-0.0276		0.0913
chr15	43801729	43000000	rs12702	FRMD5	C	T	MODERATE	missense_variant		0.0481	-0.01512	7.74	0.999		1.4e-12	-0.03099	9.97	1		9.93e-13	-0.0271		0.072
chr15	43872814	43000000	rs112441486,rs397723015,rs59652543	FRMD5	CTATT	C	HIGH	stop_gained		0.0584	-0.01453	7.68	1		6.9e-13	-0.0322	9.58	0.9941		8.3e-13	-0.0277		0.047
chr15	44030207	44000000	rs1863600	FRMD5	C	A	LOWEST	intron_variant		2.15e-05	-0.03844	5.53	0.972		6.87e-15	-0.04724	5.74	0.9966		1.02e-18	-0.0445		0.419
chr15	58391167	58000000	rs1532085	.	A	G	LOWEST	intergenic_variant		4.89e-06	-0.01896	41.14	1		1.33e-10	-0.01674	39.29	1		3.53e-15	-0.0174		0.651	23222517	van der Harst P	5.12.2012	European
chr15	58435126	58000000	rs261332	LIPC	A	G	LOWEST	intron_variant		0.104	-0.00863	18.18	1		4.63e-13	-0.02254	20.95	0.9921		1.63e-12	-0.019		0.0237	27863252	Astle WJ	17.11.2016	European
chr15	65759007	65000000	rs6494537	DENND4A,DPP8,HACD3,SLC24A1	T	C	LOWEST	intron_variant		0.0111	-0.01044	46.33	1		3.56e-10	-0.01607	44.18	0.9994		2.64e-11	-0.0145		0.244	20139978	Kamatani Y	7.2.2010	East Asian
chr15	66699126	66000000	rs57989199	SMAD6	G	C	LOW	upstream_gene_variant		0.00652	0.0127	25.99	1		1.47e-12	0.02101	23.9	0.995		1.07e-13	0.0186		0.133
chr15	71939341	71000000	rs2929511	GRAMD2,MYO9A,MYO9A,NR2E3,NR2E3,PKM,SENP8	C	T	LOWEST	intron_variant		0.00193	-0.01544	21.5	1		9.53e-13	-0.02037	27.8	0.9987		1.04e-14	-0.0191		0.391
chr15	72169914	72000000	rs34815962	GRAMD2	T	C	MODERATE	missense_variant		0.00284	-0.0357	3.01	1		6.34e-08	-0.04852	1.96	1		9.49e-10	-0.0439		0.391
chr15	72219074	72000000	rs3759901	PKM	A	G	MODERATE	missense_variant		0.00335	-0.03507	3.01	1		1.05e-07	-0.04747	1.97	1		1.79e-09	-0.043		0.406
chr15	74823554	74000000	rs7162232	LMAN1L	G	A	MODERATE	splice_region_variant		0.00205	0.01423	26.69	1		1.71e-11	0.01931	27.54	0.9912		2.1e-13	0.0179		0.35
chr15	74837752	74000000	rs12898397	ULK3	T	C	MODERATE	missense_variant,splice_region_variant		0.00462	0.01198	37.15	1		1.27e-06	0.01274	38.71	1		2.03e-08	0.0125		0.879
chr15	74848513	74000000	rs3765066	CPLX3,ULK3	G	A	LOWEST	intron_variant		2.38e-05	0.01848	32.21	1		8.99e-10	0.01659	34.75	0.9974		1.06e-13	0.0171		0.713
chr15	75129133	75000000	rs10775208	.	T	C	LOWEST	intergenic_variant		0.0119	0.01089	33.6	1		1.2e-09	0.01722	27.58	0.9997		1.01e-10	0.0153		0.221
chr15	75843853	75000000	rs2047866	UBE2Q2	C	T	MODERATE	splice_region_variant		7.02e-05	0.01633	47.58	0.999		1.11e-33	0.031	47.79	0.9773		3.96e-35	0.0269		0.0025
chr15	76001630	76000000	rs11072566	UBE2Q2	A	G	LOWEST	intron_variant		2.71e-06	0.01923	47.08	1		1.19e-34	0.03116	48.14	0.9967		4.01e-38	0.0279		0.0133	23222517	van der Harst P	5.12.2012	European
chr15	76006403	76000000	rs11072567	UBE2Q2	A	G	LOWEST	intron_variant		1.61e-06	0.01966	47.28	1		8.55e-38	0.0326	48.99	0.9963		3.03e-41	0.029		0.0072	27863252	Astle WJ	17.11.2016	European
chr15	78298072	78000000	rs11854322	DNAJA4,DNAJA4,WDR61,WDR61	C	G	LOWEST	intron_variant		5.75e-05	-0.0285	9.23	1		3.8e-11	-0.02672	10.99	0.9951		1.02e-14	-0.0272		0.827
chr16	99541	0	rs570013781	NPRL3	A	G	LOWEST	intron_variant		0.0518	-0.41532	0.01	0.976		6.41e-10	-0.1824	0.23	0.8599		1.68e-10	-0.1868		0.28	26366553	Danjou F	14.9.2015	European
chr16	180579	0	rs11863726	HBQ1	G	A	MODERATE	splice_region_variant		0.295	-0.00823	7.42	0.999		3.4e-10	-0.02705	10.67	0.9709		1.86e-09	-0.0227		0.0357
chr16	2036420	2000000	rs139491786	SLC9A3R2	T	C	MODERATE	missense_variant		0.0206	-0.10228	0.22	0.999		2.92e-11	-0.10199	0.66	1		1.9e-12	-0.102		0.995
chr16	16165739	16000000	rs41278174	ABCC6	A	G	MODERATE	missense_variant		0.00017	0.0531	2.13	0.998		1.17e-10	0.05038	2.66	1		8.76e-14	0.051		0.866
chr16	51152566	51000000	rs4785505	SALL1	C	A	LOW	upstream_gene_variant		0.0592	0.00794	38.28	0.999		1.81e-09	0.01566	39.81	0.9972		1.01e-09	0.0135		0.119
chr16	67003151	67000000	rs61744399	CES4A	C	A	MODERATE	missense_variant		0.0148	0.0193	7.17	1		8.48e-08	0.02658	8.67	0.9937		5.44e-09	0.0245		0.436
chr16	67185204	67000000	rs9939768	EXOC3L1	C	G	MODERATE	missense_variant		0.00993	0.02091	6.8	1		2.86e-07	0.026	7.63	1		1.07e-08	0.0246		0.594
chr16	67186554	67000000	rs868213	EXOC3L1	G	A	MODERATE	splice_region_variant		0.00959	0.021	6.8	1		3.64e-07	0.02578	7.63	0.9997		1.3e-08	0.0244		0.618
chr16	67200231	67000000	rs8058861	ELMO3	G	A	MODERATE	missense_variant		0.00943	0.02104	6.81	1		4.71e-07	0.02553	7.64	0.9992		1.63e-08	0.0243		0.639
chr16	67255938	67000000	rs9940665	SLC9A5	T	C	MODERATE	splice_region_variant		0.0105	0.02112	6.54	1		5.51e-07	0.02591	7.24	0.9933		2.13e-08	0.0246		0.624
chr16	67539464	67000000	rs9934328	CTCF,FAM65A	C	G	LOWEST	intron_variant		0.000544	0.02165	12.14	1		4.7e-08	0.02062	14.17	0.9974		1.02e-10	0.0209		0.888
chr16	67544354	67000000	rs61744916	FAM65A	T	C	MODERATE	missense_variant		0.0012	0.02897	5.5	1		4.44e-08	0.02941	6	0.9954		2.03e-10	0.0293		0.967
chr16	67657765	67000000	rs6979	ACD	G	A	MODERATE	missense_variant		0.000131	0.01571	45.73	1		2.26e-08	0.0142	47.93	1		1.32e-11	0.0146		0.755
chr16	67886146	67000000	rs73594554	NRN1L	A	G	MODERATE	missense_variant		7.3e-06	0.03017	10.23	1		3.25e-17	0.03393	11.47	1		1.39e-21	0.0329		0.632
chr16	67930300	67000000	rs1134760	CTRL	C	T	MODERATE	missense_variant		6.33e-05	0.02308	14.66	1		1.55e-14	0.02622	17.41	1		5.16e-18	0.0254		0.64
chr16	67964017	67000000	rs3785100	SLC12A4	C	T	MODERATE	missense_variant		3.11e-05	0.02725	10.95	1		1.19e-15	0.03111	12.4	1		2.05e-19	0.0301		0.612
chr16	68066558	68000000	rs2285912	DUS2	T	C	MODERATE	splice_region_variant		0.000947	0.01365	43.16	1		2.25e-09	0.01524	46.49	1		8.88e-12	0.0148		0.743
chr16	68301489	68000000	rs11350	SLC7A6OS,SMPD3	C	T	LOW	3_prime_UTR_variant		0.00879	0.01776	10.05	1		2.64e-09	0.02359	11.76	0.9974		1.04e-10	0.0221		0.458
chr16	68310460	68000000	rs8063446	SLC7A6OS	C	A	MODERATE	missense_variant		0.0101	0.01755	9.91	1		2.39e-08	0.02249	11.14	1		9.73e-10	0.0212		0.533
chr16	68363872	68000000	rs3743743	SMPD3	T	C	MODERATE	splice_region_variant		0.0129	0.01689	10.01	1		7.74e-08	0.02135	11.62	0.9981		3.77e-09	0.0202		0.571
chr16	72109515	72000000	rs17666927	DHX38	A	G	MODERATE	splice_region_variant		0.386	-0.01318	1.83	1		3.57e-09	-0.05023	2.14	1		2.49e-08	-0.0414		0.0334
chr16	88713767	88000000	rs4782321	CTU2	A	G	MODERATE	missense_variant		1.12e-06	-0.02747	15.89	0.998		8.84e-13	-0.02531	14.3	0.9983		5.52e-18	-0.0259		0.746
chr16	88714226	88000000	rs11278302,rs397761749	CTU2	AGGTGTG	A	HIGH	splice_donor_variant		0.000804	-0.01612	24.28	0.996		3.55e-13	-0.02111	25.43	0.9958		1.76e-15	-0.0198		0.374
chr16	88714632	88000000	rs8059048	CTU2	G	A	MODERATE	missense_variant		3.57e-05	0.02087	20.92	0.999		2.96e-12	0.02302	18.58	1		5.31e-16	0.0224		0.722
chr16	88714665	88000000	rs11549835	CTU2	A	G	MODERATE	missense_variant		1.17e-06	-0.02743	15.89	0.998		1.8e-12	-0.02488	14.41	0.9987		1.19e-17	-0.0256		0.701
chr16	88714683	88000000	rs142662688	CTU2	C	G	MODERATE	missense_variant		0.795	-0.06136	0.01	1		2.59e-16	0.27101	0.15	0.998		6.7e-16	0.2646		0.164
chr16	88715642	88000000	rs61745086	PIEZO1	A	G	MODERATE	missense_variant		0.000345	0.09259	0.63	0.997		8.02e-15	0.10221	0.96	0.9265		1.28e-17	0.1002		0.74
chr16	88715797	88000000	rs202127176	PIEZO1	C	G	MODERATE	missense_variant		0.795	-0.06134	0.01	1		1.98e-16	0.27238	0.15	1		5.16e-16	0.266		0.162
chr16	88716880	88000000	rs776039915	PIEZO1	T	C	MODERATE	missense_variant		7.31e-12	0.48551	0.09	1							7.31e-12	0.4855		1
chr16	88732511	88000000	rs201226914	PIEZO1	T	G	MODERATE	missense_variant		0.796	-0.06123	0.01	0.999		8.42e-16	0.26842	0.14	1		2.14e-15	0.262		0.167
chr16	88734377	88000000	rs35265318	PIEZO1	T	C	MODERATE	missense_variant		6.86e-06	-0.02603	14.9	0.999		3.6e-12	-0.02507	13.83	0.9993		1.24e-16	-0.0253		0.888
chr16	88736716	88000000	rs13333358	PIEZO1	C	T	MODERATE	missense_variant		1.36e-08	0.02508	32.07	0.995		2.89e-17	0.02485	29.32	0.9042		2.4e-24	0.0249		0.966
chr16	88738448	88000000	rs11076706	PIEZO1	A	G	MODERATE	splice_region_variant		0.0358	0.01086	19.65	0.999		2.58e-09	0.02012	17.47	0.9918		8.53e-10	0.0173		0.134
chr16	88741470	88000000	rs2242164	PIEZO1	A	G	MODERATE	splice_region_variant		0.0286	0.01129	19.77	0.999		4.39e-09	0.01988	17.47	0.9929		1.01e-09	0.0173		0.164
chr16	88787321	88000000	rs837763	PIEZO1	C	T	LOW	upstream_gene_variant		1.94e-27	0.04496	44.41	1		4.01e-64	0.04311	44.34	1		9.64e-90	0.0436		0.704	20139978	Kamatani Y	7.2.2010	East Asian
chr16	88792238	88000000	rs2968478	PIEZO1	T	G	LOWEST	intergenic_variant		1.58e-26	0.04421	44.46	0.999		3.58e-66	0.04495	41.48	0.9594		6.56e-91	0.0447		0.879	27863252	Astle WJ	17.11.2016	European
chr16	88864866	88000000	rs76267236	PABPN1L	T	C	MODERATE	missense_variant		0.000697	-0.02593	7.9	0.998		6.01e-07	-0.02284	7.9	1		1.7e-09	-0.0237		0.729
chr16	88898149	88000000	rs61734177	CBFA2T3	G	C	MODERATE	missense_variant		0.0049	-0.01934	9.96	0.999		7.33e-08	-0.02381	8.77	1		1.46e-09	-0.0225		0.585
chr16	88950978	88000000	rs200833298	LOC100129697	C	T	MODERATE	missense_variant		0.0179	-0.02369	4.6	0.977		1.77e-07	-0.02951	5.29	0.9504		1.12e-08	-0.0281		0.613
chr16	89100730	89000000	rs11547019	CDH15	C	G	MODERATE	missense_variant		0.00978	0.02704	4.01	0.999		2.63e-07	0.03102	4.54	0.9962		8.88e-09	0.03		0.742
chr16	89195074	89000000	rs2270416	CDH15	A	C	HIGH	stop_gained		0.0172	0.02617	3.62	1		1.03e-07	0.03445	3.98	1		6.85e-09	0.0323		0.516
chr16	89227322	89000000	rs72819401	CDH15	T	C	MODERATE	missense_variant		0.0124	0.0272	3.69	1		7.95e-08	0.03447	4	1		3.77e-09	0.0326		0.565
chr16	89228419	89000000	rs55974122	CDH15	G	A	MODERATE	missense_variant		0.0136	0.02688	3.69	1		5.35e-08	0.03493	4	0.9998		2.87e-09	0.0329		0.524
chr16	89279755	89000000	rs76793093	ANKRD11	A	G	MODERATE	missense_variant		0.0672	0.02049	3.52	0.994		2.64e-08	0.03671	3.8	0.9638		1.05e-08	0.0325		0.212
chr16	89280475	89000000	rs60520302	ANKRD11	G	C	MODERATE	missense_variant		0.0131	0.02676	3.78	0.999		9.94e-09	0.03651	3.98	0.9968		5.77e-10	0.034		0.436
chr16	89637957	89000000	rs1126464	DPEP1	C	G	MODERATE	missense_variant		0.00265	-0.01444	24.37	0.999		1.93e-10	-0.01882	23.89	1		2.61e-12	-0.0176		0.438
chr16	89641688	89000000	rs154657	CHMP1A,DPEP1	A	G	LOW	downstream_gene_variant		6.52e-05	0.01644	47.06	1		1.41e-18	0.02264	41.22	0.9988		1.01e-21	0.0209		0.202
chr16	89667941	89000000	rs447735	CDK10,CHMP1A,CHMP1A,DPEP1,DPEP1,SPATA2L,SPATA33	C	T	LOWEST	intron_variant		0.000115	0.01586	47.43	0.9996		1.66e-19	0.0233	40.76	0.9955		2.93e-22	0.0212		0.126	27863252	Astle WJ	17.11.2016	European
chr16	89816599	89000000	rs1800282	FANCA	T	A	MODERATE	missense_variant		0.00419	-0.0171	13.78	0.9985		5.42e-10	-0.0257	10.11	0.9916		1.67e-11	-0.0229		0.236
chr16	89919736	89000000	rs1805008	MC1R	T	C	MODERATE	missense_variant		0.0423	-0.01231	13.37	0.9986		1.25e-10	-0.02853	8.36	1		1.65e-10	-0.0229		0.0309
chr17	7463300	7000000	rs34914463	ZBTB4	C	T	MODERATE	missense_variant		0.13	-0.01011	10.54	0.999		4.6e-15	-0.02933	12.54	1		3.55e-14	-0.0247		0.0119
chr17	7482960	7000000	rs7219992	SLC35G6	T	C	MODERATE	missense_variant		0.0219	-0.01102	23.78	1		1.86e-07	-0.01522	25.6	0.9972		1.65e-08	-0.0141		0.455
chr17	7482961	7000000	rs7214088	SLC35G6	G	A	HIGH	stop_gained		0.0219	-0.01102	23.78	1		1.88e-07	-0.01522	25.61	0.9972		1.67e-08	-0.0141		0.455
chr17	7499281	7000000	rs2228129	SLC35G6	T	C	MODERATE	splice_region_variant		0.0226	-0.01094	23.97	1		2.06e-07	-0.01515	25.66	1		1.88e-08	-0.014		0.453
chr17	7504596	7000000	rs11869899	SLC35G6	T	C	LOWEST	intron_variant		0.011	-0.01293	20.39	1		1.07e-11	-0.02099	21.51	0.9979		1.01e-12	-0.0188		0.175
chr17	7559238	7000000	rs11552708	TNFSF13	A	G	MODERATE	missense_variant		0.0917	-0.01046	12.41	1		9.4e-10	-0.02331	12.6	1		1.08e-09	-0.0198		0.0775
chr17	7580783	7000000	rs9901673	CD68	A	C	MODERATE	missense_variant,splice_region_variant		0.0581	-0.01003	18.23	1		1.43e-08	-0.01888	17.56	1		6.32e-09	-0.0164		0.157
chr17	7582265	7000000	rs62059826	LOC100996842	T	C	MODERATE	missense_variant		0.0483	-0.01041	18.4	1		1.23e-08	-0.01898	17.51	0.9991		4.36e-09	-0.0165		0.17
chr17	7587492	7000000	rs10852891	MPDU1	A	G	MODERATE	missense_variant		0.0459	-0.01053	18.38	1		1.24e-08	-0.01898	17.46	1		4.1e-09	-0.0166		0.176
chr17	7633209	7000000	rs6259	SHBG	A	G	MODERATE	missense_variant		0.151	-0.00948	10.76	1		2.32e-09	-0.02278	12.2	1		3.85e-09	-0.0195		0.081
chr17	7834013	7000000	rs12945870	DNAH2	C	T	LOW	downstream_gene_variant		0.0118	0.01075	36.07	1		8.13e-13	0.01835	45.17	1		1.06e-13	0.0163		0.127	27863252	Astle WJ	17.11.2016	European
chr17	7846303	7000000	rs80152199	KDM6B	G	A	MODERATE	splice_region_variant		0.0461	0.01631	6.73	1		1.38e-08	0.02717	7.67	0.9985		3.51e-09	0.0244		0.252
chr17	8253992	8000000	rs9891699	PFAS	C	T	MODERATE	missense_variant		0.0522	0.01013	18.92	1		4.71e-09	0.0186	21.07	1		1.82e-09	0.0163		0.165
chr17	8257831	8000000	rs4791641	PFAS	C	T	MODERATE	missense_variant		0.0114	0.01033	49.56	1		8.49e-12	0.01733	50.56	1		9.59e-13	0.0154		0.145	27863252	Astle WJ	17.11.2016	European
chr17	8313150	8000000	rs871841	ARHGEF15	C	T	MODERATE	missense_variant		0.000906	0.01362	47.11	0.999		8.2e-13	0.01818	50.37	1		4.77e-15	0.0169		0.345
chr17	8320958	8000000	rs3744647	ARHGEF15	T	C	MODERATE	missense_variant		0.0598	-0.00793	38.5	1		5.06e-12	-0.01814	37.44	1		7.16e-12	-0.0153		0.0399
chr17	8340343	8000000	rs12601097	ODF4	G	A	MODERATE	missense_variant		0.0656	-0.00773	39.32	1		8.66e-12	-0.01789	38.18	1		1.31e-11	-0.015		0.0402
chr17	8340467	8000000	rs12936935	ODF4	A	G	MODERATE	missense_variant		0.0664	-0.00771	39.32	1		8.81e-12	-0.01788	38.17	1		1.36e-11	-0.015		0.0399
chr17	8367732	8000000	rs2648007	RNF222	G	C	LOW	downstream_gene_variant		0.0377	-0.00925	29.94	1		3.21e-09	-0.01685	27.17	0.997		1.01e-09	-0.0146		0.151
chr17	8374189	8000000	rs453386	RNF222	A	G	LOW	upstream_gene_variant		0.0333	-0.00947	30	1		3.91e-09	-0.01676	26.97	0.9972		1.01e-09	-0.0146		0.168
chr17	8393065	8000000	rs12601362	RNF222	T	C	MODERATE	missense_variant		0.0495	-0.00897	27.51	1		6.56e-09	-0.01697	25.82	0.9715		2.77e-09	-0.0146		0.14
chr17	19909228	19000000	rs203462	AKAP10	C	T	MODERATE	missense_variant		0.000101	0.01629	39.2	1		3.74e-06	0.01198	39.9	1		2.24e-09	0.0132		0.382
chr17	19958145	19000000	rs2108978	AKAP10	T	C	MODERATE	missense_variant		7.59e-05	0.01658	39.17	1		3.92e-06	0.01196	39.85	1		1.9e-09	0.0132		0.348
chr17	20059562	20000000	rs34148222,rs58388989	SPECC1	ACTT	A	LOWEST	intron_variant		4.15e-06	-0.01887	45.31	1		2.04e-06	-0.0121	48.46	0.995		1.02e-10	-0.014		0.161
chr17	29702920	29000000	rs3102560	EFCAB5	C	T	LOWEST	intron_variant		6.5e-05	-0.01645	45.57	1		2.85e-07	-0.01302	50.84	0.9998		1.01e-10	-0.014		0.478
chr17	29969309	29000000	rs9897794	EFCAB5	G	T	MODERATE	missense_variant		0.000473	-0.01444	43.87	1		1.21e-05	-0.01113	47.93	1		2.72e-08	-0.012		0.495
chr17	39303247	39000000	rs397975200,rs56985859	FBXL20	TAAA	TAA	LOWEST	intron_variant		0.000522	0.01687	23.15	0.997		4.74e-09	0.01746	24.83	0.9744		1.01e-11	0.0173		0.917
chr17	39657827	39000000	rs1877031	STARD3	G	A	MODERATE	missense_variant		0.000273	0.01592	32.5	1		3.64e-08	0.01482	34.21	1		4.16e-11	0.0151		0.83
chr17	39723335	39000000	rs1136201	ERBB2	G	A	MODERATE	missense_variant		0.0108	-0.01154	28.69	0.998		1.58e-09	-0.01773	23.83	1		1.11e-10	-0.0159		0.251
chr17	44261577	44000000	rs5036	SLC4A1	C	T	MODERATE	missense_variant,splice_region_variant		0.00855	0.04846	1.25	0.999		4.59e-16	0.06982	2.49	1		2.41e-17	0.066		0.293
chr17	45429642	45000000	rs2959953	ARHGAP27	G	C	MODERATE	missense_variant		0.000216	-0.01692	27.78	1		2.03e-07	-0.01497	27.02	0.9975		1.9e-10	-0.0155		0.718
chr17	45429931	45000000	rs12949256	ARHGAP27	T	C	MODERATE	missense_variant		3.03e-11	0.03788	15.19	1		9.3e-42	0.04411	17.92	0.9993		3.39e-51	0.0426		0.343
chr17	45733706	45000000	rs17563683	MGC57346-CRHR1,SPPL2C	G	A	LOWEST	intron_variant		1.48e-12	0.03745	18.22	1		1.35e-50	0.04532	21.7	0.9997		3.79e-61	0.0434		0.197	27863252	Astle WJ	17.11.2016	European
chr17	45834793	45000000	rs16940681	MGC57346-CRHR1	C	G	MODERATE	missense_variant		1.6e-12	0.03739	18.22	1		8.57e-51	0.04542	21.65	0.9995		2.67e-61	0.0434		0.188
chr17	45845576	45000000	rs62621252	SPPL2C	C	T	MODERATE	missense_variant		2.14e-12	0.03718	18.23	1		4.77e-51	0.04551	21.74	1		2.12e-61	0.0435		0.172
chr17	45845814	45000000	rs242944	SPPL2C	G	A	MODERATE	missense_variant		2.17e-05	0.01779	39.44	1		2.22e-24	0.02609	43.43	1		1.05e-27	0.0238		0.0911
chr17	45845900	45000000	rs62054815	SPPL2C	A	G	MODERATE	missense_variant		1.51e-12	0.03744	18.22	1		7.17e-51	0.04544	21.65	1		2.1e-61	0.0435		0.189
chr17	45846288	45000000	rs12185233	SPPL2C	C	G	MODERATE	missense_variant		1.47e-12	0.03745	18.22	1		2.66e-50	0.04518	21.74	1		7.16e-61	0.0433		0.205
chr17	45846317	45000000	rs12185268	SPPL2C	G	A	MODERATE	missense_variant		1.38e-12	0.0375	18.22	1		1.11e-50	0.04535	21.67	1		2.86e-61	0.0434		0.198
chr17	45846707	45000000	rs12373123	SPPL2C	C	T	MODERATE	missense_variant		1.4e-12	0.03749	18.22	1		6.54e-51	0.04546	21.66	1		1.77e-61	0.0435		0.191
chr17	45846764	45000000	rs12373139	SPPL2C	A	G	MODERATE	missense_variant		1.38e-12	0.0375	18.22	1		8.04e-51	0.04541	21.66	1		2.11e-61	0.0435		0.194
chr17	45846834	45000000	rs12373142	SPPL2C	G	C	MODERATE	missense_variant		1.44e-12	0.03747	18.22	1		8.06e-51	0.04564	21.51	0.9949		2.33e-61	0.0436		0.181
chr17	45983409	45000000	rs63750417	MAPT	T	C	MODERATE	missense_variant		1.4e-12	0.03751	18.21	1		1.52e-50	0.04527	21.69	1		3.93e-61	0.0434		0.203
chr17	45983657	45000000	rs62063786	MAPT	A	G	MODERATE	missense_variant		1.35e-12	0.03753	18.22	0.9999		5.38e-51	0.04549	21.72	1		1.4e-61	0.0435		0.192
chr17	45983670	45000000	rs62063787	MAPT	C	T	MODERATE	missense_variant		1.35e-12	0.03753	18.22	0.9999		1.76e-50	0.04524	21.69	1		4.36e-61	0.0433		0.206
chr17	45983912	45000000	rs17651549	MAPT	T	C	MODERATE	missense_variant		1.32e-12	0.03755	18.22	0.9999		2.35e-50	0.04518	21.67	1		5.55e-61	0.0433		0.211
chr17	45990034	45000000	rs10445337	MAPT	C	T	MODERATE	missense_variant		1.32e-12	0.03754	18.22	1		1.48e-50	0.04529	21.74	1		3.6e-61	0.0434		0.204
chr17	45999299	45000000	rs62063857	STH	G	A	MODERATE	missense_variant		1.33e-12	0.03754	18.22	1		1.52e-50	0.04527	21.68	1		3.72e-61	0.0434		0.205
chr17	46031540	46000000	rs34579536	KANSL1	G	A	MODERATE	missense_variant		1.25e-12	0.03758	18.22	1		1.35e-49	0.04481	21.79	1		2.79e-60	0.043		0.236
chr17	46032108	46000000	rs7220988	KANSL1	A	G	MODERATE	missense_variant		4.43e-07	-0.02113	39.94	1		1.29e-19	-0.02352	39.46	1		3.69e-25	-0.0229		0.627
chr17	46039753	46000000	rs34043286	KANSL1	G	A	MODERATE	missense_variant		1.24e-12	0.03759	18.22	1		1.73e-50	0.04524	21.67	1		3.87e-61	0.0434		0.209
chr17	46171471	46000000	rs35643216	KANSL1	C	T	MODERATE	missense_variant		1.71e-10	0.03677	15.69	0.979		2.97e-48	0.0492	18.49	0.9052		2.18e-56	0.046		0.0626
chr17	46171833	46000000	rs17585974	KANSL1	G	T	MODERATE	missense_variant		2.18e-10	0.03655	15.71	0.979		6.15e-48	0.04919	18.37	0.9041		6.06e-56	0.0459		0.0583
chr17	46192815	46000000	rs72836333	KANSL1	A	G	MODERATE	splice_region_variant		7.87e-07	-0.02069	41.95	0.992		4.57e-19	-0.02337	40.03	0.9768		2.35e-24	-0.0226		0.588
chr17	46330638	46000000	rs1863114	LRRC37A	C	A	MODERATE	missense_variant		1.79e-12	0.03709	18.68	0.997		2.17e-40	0.04855	16.63	0.8433		1.55e-50	0.0448		0.0734
chr17	46331119	46000000	rs530674879	LRRC37A	C	T	MODERATE	missense_variant		0.000924	0.03259	5.68	0.814		3.54e-35	0.05304	12.96	0.7495		8.81e-37	0.0498		0.0567
chr17	46331799	46000000	rs202050617	LRRC37A	A	G	MODERATE	missense_variant		1.13e-08	0.03455	14.65	0.944							1.13e-08	0.0346		1
chr17	46352888	46000000	rs35595570	ARL17B	C	G	MODERATE	missense_variant		6.59e-11	0.03932	14.43	0.962							6.59e-11	0.0393		1
chr17	46444374	46000000	rs155779	LRRC37A,LRRC37A2,NSF	A	G	LOWEST	intergenic_variant		1.01e-11	0.0375	17.27	0.982							1.01e-11	0.0375		1
chr17	46546365	46000000	rs879528878	LRRC37A2	T	C	MODERATE	missense_variant		1.71e-08	0.0407	10.17	0.902							1.71e-08	0.0407		1
chr17	46548500	46000000	rs199913382	LRRC37A2	C	A	MODERATE	missense_variant		5.6e-13	0.03802	18.59	0.997		4.1e-43	0.04459	21.04	0.8928		3.3e-54	0.0428		0.288
chr17	46548981	46000000	rs62073349	LRRC37A2	C	T	MODERATE	missense_variant		5.53e-12	0.03839	17.2	0.977							5.53e-12	0.0384		1
chr17	46549407	46000000	rs201103889	LRRC37A2	C	A	MODERATE	missense_variant		0.0336	0.00922	66.7	0.951		1.15e-10	0.02389	26.55	0.5906		3.37e-10	0.0177		0.0101
chr17	46549661	46000000	rs775372718	LRRC37A2	A	G	MODERATE	missense_variant		2.75e-09	0.03976	12.07	0.91							2.75e-09	0.0398		1
chr17	46570827	46000000	rs139705193	ARL17A	C	G	MODERATE	missense_variant		9.4e-10	0.03881	13.1	0.942							9.4e-10	0.0388		1
chr17	46637515	46000000	NA	NSF	A	C	MODERATE	missense_variant		1.23e-11	0.04038	14.94	0.955							1.23e-11	0.0404		1
chr17	46694493	46000000	rs199531230	NSF	A	G	MODERATE	missense_variant		1.53e-10	0.03976	13.8	0.942							1.53e-10	0.0398		1
chr17	46704858	46000000	rs112396911	NSF	AGT	A	MODERATE	splice_region_variant		9.82e-12	0.03832	16.71	0.978		2.56e-42	0.04442	19.62	0.9266		3.05e-52	0.0429		0.349
chr17	46809587	46000000	rs11653738	WNT3	C	T	LOWEST	intron_variant		0.000375	-0.01565	31.55	0.999		6.53e-09	-0.01629	30.28	0.9661		1.01e-11	-0.0161		0.902
chr17	46829583	46000000	rs8069437	.	T	C	LOWEST	intergenic_variant		0.00905	0.01243	24.35	0.999		3.97e-22	0.02947	22.41	0.9686		1.25e-21	0.0245		0.0026	27863252	Astle WJ	17.11.2016	European
chr17	46872756	46000000	rs4968281	WNT9B	T	C	MODERATE	missense_variant		5.83e-05	-0.01873	26.38	0.997		5.02e-09	-0.0169	26.2	1		1.37e-12	-0.0174		0.739
chr17	46931204	46000000	rs197922	GOSR2	A	G	MODERATE	missense_variant		0.0215	0.00981	35.49	1		8.47e-12	0.01819	34.75	1		2.36e-12	0.0158		0.0954
chr17	48530596	48000000	rs12939811	HOXB1	A	T	MODERATE	missense_variant		1.66e-05	-0.02259	18.58	1		1.15e-11	-0.02169	19.13	1		9.31e-16	-0.0219		0.883
chr17	48530822	48000000	rs145570960,rs534792734	HOXB1	GGGGCGCTGTGGGCGCTGT	GGGGCGCTGT	MODERATE	inframe_insertion		1.06e-05	-0.02272	19.43	1		5.86e-12	-0.02141	20.79	0.9933		3.11e-16	-0.0218		0.827
chr17	48552231	48000000	rs2229304	HOXB3	G	T	MODERATE	missense_variant		0.000472	-0.01543	31.2	0.999		1.6e-09	-0.01676	30.62	1		3.18e-12	-0.0164		0.799
chr17	58358748	58000000	rs34523089	RNF43	T	C	MODERATE	missense_variant		0.00219	0.01695	16.37	0.998		1.94e-08	0.01959	15.22	1		1.71e-10	0.0188		0.687
chr17	59501356	59000000	rs4968381	.	T	A	LOWEST	intergenic_variant		0.00764	0.01232	26.77	0.996		2.33e-09	0.01779	25.38	0.9325		1.01e-10	0.0162		0.32
chr17	59744069	59000000	rs8067354	VMP1	A	G	LOWEST	intron_variant		1.04e-05	-0.01949	31.21	1		6.65e-18	-0.02395	31.05	0.9999		5.18e-22	-0.0227		0.393	27863252	Astle WJ	17.11.2016	European
chr17	59817098	59000000	rs4257266	VMP1	A	G	LOWEST	intron_variant		1.24e-05	-0.01934	31.01	1		6.03e-18	-0.02413	30.13	0.9997		5.89e-22	-0.0228		0.36	29403010	Kanai M	5.2.2018	East Asian
chr17	59886176	59000000	rs1292053	TUBD1	G	A	MODERATE	missense_variant		0.000167	-0.01549	44.42	1		2.52e-15	-0.02023	43.73	1		3.11e-18	-0.0189		0.328
chr17	60774908	60000000	rs28462342	BCAS3	C	T	LOWEST	intron_variant		0.000683	-0.02088	12.7	1		3.27e-09	-0.02449	11.73	0.9982		1.01e-11	-0.0234		0.626
chr17	61163794	61000000	rs8073894	BCAS3	T	C	LOWEST	intron_variant		5.31e-06	-0.02334	19.98	1		3.14e-16	-0.02667	19.41	0.9809		1.01e-20	-0.0257		0.583
chr17	61371584	61000000	rs1010269	BCAS3	A	G	LOWEST	intron_variant		8.89e-10	0.03624	14.04	1		6.79e-25	0.03545	17.81	0.9806		4.12e-33	0.0357		0.908	27863252	Astle WJ	17.11.2016	European
chr17	61412532	61000000	rs9907379	C17orf82	T	C	MODERATE	missense_variant		0.00229	0.01478	23.37	1		1.5e-13	0.02302	21.44	1		3.75e-15	0.0206		0.153
chr17	63823837	63000000	rs2727288	FTSJ3	T	A	MODERATE	missense_variant		0.000251	0.01542	38.15	1		4.79e-09	0.01526	38	1		5.03e-12	0.0153		0.975
chr17	63824079	63000000	rs2584627	FTSJ3	T	C	MODERATE	splice_region_variant		0.000252	0.01541	38.15	1		5.26e-09	0.01521	37.96	1		5.53e-12	0.0153		0.968
chr17	63826085	63000000	rs2584625	FTSJ3	G	C	MODERATE	missense_variant		0.000252	0.01541	38.15	1		4.54e-09	0.01528	37.98	1		4.77e-12	0.0153		0.978
chr17	63829486	63000000	rs2665833	PSMC5	T	C	MODERATE	splice_region_variant		0.000249	0.01542	38.15	1		5.12e-09	0.01522	38.01	1		5.34e-12	0.0153		0.968
chr17	63878623	63000000	rs3020613	CSHL1,FTSJ3,PSMC5	A	G	LOW	upstream_gene_variant		0.00051	0.01461	38.73	0.9992		4.95e-08	0.01413	38.63	0.9981		1.01e-10	0.0143		0.923
chr17	63883990	63000000	rs2665827	CSHL1,FTSJ3,PSMC5	G	C	LOW	upstream_gene_variant		0.000415	0.01484	38.73	0.9991		5.99e-08	0.01405	38.59	0.9977		1.01e-10	0.0143		0.872
chr17	63910210	63000000	rs2727307	CSHL1	T	G	MODERATE	missense_variant		0.000689	0.01412	41.35	0.9994		7.22e-07	0.01286	39.77	0.9932		1.97e-09	0.0132		0.797
chr17	69085020	69000000	rs62082719	ABCA6	A	G	MODERATE	splice_region_variant		0.000194	0.02366	11.82	0.9992		3.36e-10	0.02473	11.49	0.9906		2.83e-13	0.0244		0.886
chr17	69085137	69000000	rs77542162	ABCA6	G	A	MODERATE	missense_variant		3.5e-11	0.08673	2.5	0.9985		2.5e-26	0.08983	2.16	1		6.42e-36	0.0889		0.843	27863252	Astle WJ	17.11.2016	European
chr17	69253570	69000000	rs77262773	ABCA5	T	C	MODERATE	splice_region_variant		2.87e-10	0.08643	2.27	0.9984		1.31e-19	0.07152	2.51	1		3.91e-28	0.0752		0.346
chr17	78122753	78000000	rs2057188	TMC6	C	G	MODERATE	splice_region_variant		0.0133	0.01524	12.78	0.9975		6.73e-08	0.02277	10.18	0.9731		4.84e-09	0.0204		0.313
chr17	78123984	78000000	rs2613522	TMC6	G	A	MODERATE	splice_region_variant		0.000497	0.01588	28.34	0.997		1.57e-10	0.0183	28.63	0.986		3.58e-13	0.0176		0.652
chr17	78125783	78000000	rs2748427	TMC6	G	A	MODERATE	missense_variant		0.000543	0.01694	22.87	0.9979		1.16e-10	0.01978	22.53	1		2.94e-13	0.019		0.624
chr18	12866437	12000000	rs201562238,rs569299700	PTPN2	AAAAACAAAACAAAAC	AAAAACAAAACAAAACAAAAC	LOWEST	intron_variant		0.00227	0.01268	41.66	0.9996		7.93e-11	0.017	50.77	0.9351		1.01e-12	0.0158		0.379
chr18	48936766	48000000	rs2878889	SMAD7	G	A	LOWEST	intron_variant		0.000296	-0.01497	42.8	0.9993		2.79e-16	-0.02098	45.68	0.9856		7.95e-19	-0.0193		0.216	27863252	Astle WJ	17.11.2016	European
chr18	57655270	57000000	rs12968116	ATP8B1	T	C	MODERATE	missense_variant		1.46e-05	-0.02412	16.05	0.9999		5.45e-10	-0.02381	11.92	1		3.76e-14	-0.0239		0.964
chr19	815086	0	rs351988	LPPR3	A	G	MODERATE	splice_region_variant		4.04e-06	-0.01904	47.45	0.9978		1.86e-22	-0.02528	42.72	0.9692		9.39e-27	-0.0235		0.2
chr19	2109158	2000000	rs25673	AP3D1	C	T	MODERATE	missense_variant		0.0164	-0.01494	12.45	0.9999		2.26e-10	-0.02131	16.84	1		1.8e-11	-0.0199		0.368
chr19	2118693	2000000	rs34569645	AP3D1	T	C	MODERATE	missense_variant		0.0212	-0.01438	12.38	0.9999		4.19e-10	-0.02117	16.56	0.9955		4.41e-11	-0.0196		0.34
chr19	2121317	2000000	rs11667435	AP3D1	T	C	MODERATE	splice_region_variant		0.0159	-0.015	12.47	0.9999		4.46e-10	-0.02108	16.55	0.9959		3.33e-11	-0.0197		0.39
chr19	2123517	2000000	rs2072304	AP3D1	G	A	LOWEST	intron_variant		0.0113	-0.01501	13.99	0.9998		2.13e-09	-0.01964	18.72	0.994		1.01e-10	-0.0186		0.494
chr19	2161322	2000000	rs57908212	DOT1L	C	T	LOW	upstream_gene_variant		4.75e-07	0.02081	45.9	0.9996		7.81e-35	0.03141	47.06	0.9917		2.46e-39	0.0285		0.0291	27863252	Astle WJ	17.11.2016	European
chr19	2165843	2000000	rs12610645	DOT1L	A	G	LOWEST	intron_variant		5.91e-07	0.02062	46.27	0.9998		1.06e-33	0.0308	46.02	0.9986		3.47e-38	0.028		0.0357	29403010	Kanai M	5.2.2018	East Asian
chr19	2226677	2000000	rs3815308	DOT1L	A	G	MODERATE	missense_variant		1.91e-06	0.01978	42.75	0.9995		3.72e-25	0.02652	42.94	1		1.05e-29	0.0247		0.167
chr19	4400317	4000000	rs62129356	SH3GL1	T	C	MODERATE	splice_region_variant		2.76e-06	-0.02267	23.69	0.9996		2.71e-15	-0.02303	24.63	0.9985		3.96e-20	-0.0229		0.949
chr19	4409759	4000000	rs2230636	CHAF1A	G	A	MODERATE	splice_region_variant		2.75e-06	-0.02265	23.71	0.9999		1.37e-15	-0.02325	24.71	1		2.01e-20	-0.0231		0.915
chr19	4442339	4000000	rs9352	CHAF1A	C	T	MODERATE	missense_variant,splice_region_variant		2.77e-07	0.02108	47.17	1		2.08e-15	0.02019	45.58	1		3.3e-21	0.0204		0.854
chr19	4454086	4000000	rs1127888	UBXN6	T	C	MODERATE	missense_variant		2.73e-07	-0.02422	25.7	0.9984		2.8e-16	-0.02321	26.89	0.9983		4.42e-22	-0.0235		0.855
chr19	4502189	4000000	rs8887	HDGFRP2,PLIN4	T	C	LOW	3_prime_UTR_variant		9.38e-11	-0.02721	39.06	0.9989		1.23e-28	-0.02875	43.68	0.9757		8.7e-38	-0.0283		0.754	27863252	Astle WJ	17.11.2016	European
chr19	4510548	4000000	rs7251858	PLIN4	T	C	MODERATE	missense_variant		1.61e-05	-0.01901	31.5	0.9986		7.33e-12	-0.01878	31.17	1		5.69e-16	-0.0188		0.964
chr19	4511338	4000000	rs7259721	PLIN4	T	A	MODERATE	missense_variant		5.07e-05	0.02014	30.1	0.8834		2.31e-05	0.01349	29.4	0.7642		8.91e-09	0.0154		0.26
chr19	4511734	4000000	rs62115192	PLIN4	T	A	MODERATE	missense_variant		0.00094	0.01724	25.3	0.8783		1.99e-07	0.02154	17.14	0.6603		8.84e-10	0.0199		0.518
chr19	12430733	12000000	rs10402252,rs74181783	ZNF443	G	T	MODERATE	missense_variant		0.000213	0.01514	48.29	0.9999		9.34e-06	0.01126	49.68	0.9995		1.07e-08	0.0123		0.42
chr19	12431958	12000000	rs1134389	ZNF443	T	C	MODERATE	missense_variant		0.000242	0.01501	48.28	0.9997		1.12e-05	0.01116	49.69	0.9998		1.44e-08	0.0122		0.423
chr19	19219115	19000000	rs2228603	NCAN	T	C	MODERATE	missense_variant		0.0182	0.01854	7.41	0.9991		4.45e-08	0.02628	7.31	1		3.63e-09	0.0242		0.401
chr19	19268740	19000000	rs58542926	TM6SF2	T	C	MODERATE	missense_variant		0.0138	0.01891	7.7	1		2.66e-09	0.02859	7.42	1		2.13e-10	0.0259		0.285
chr19	19277691	19000000	rs8107974	TM6SF2	T	A	LOW	upstream_gene_variant		0.0259	0.01696	7.85	1		8.51e-09	0.02753	7.84	0.9968		1.35e-09	0.0245		0.239
chr19	40581911	40000000	rs418007	SHKBP1,SPTBN4	C	T	LOWEST	intron_variant		0.0332	0.01083	20.4	0.9992		2.15e-10	0.02152	17.52	0.9811		1.01e-10	0.0182		0.0805
chr19	40611963	40000000	rs1131620	LTBP4	G	A	MODERATE	missense_variant		0.104	0.00671	42.45	0.9999		3.34e-09	0.01532	40.88	1		4.26e-09	0.0129		0.0775
chr19	40612150	40000000	rs1051303	LTBP4	G	A	MODERATE	missense_variant		0.107	0.00666	42.45	1		4.14e-09	0.01523	40.88	1		5.32e-09	0.0128		0.0789
chr19	40623937	40000000	rs7367	LTBP4	T	C	MODERATE	splice_region_variant		0.181	0.00555	41.52	0.9997		1.26e-09	0.01588	39.08	1		4.91e-09	0.0129		0.035
chr19	40799233	40000000	rs184088518	EGLN2	T	G	LOW	5_prime_UTR_variant		1.49e-05	-0.07263	1.51	0.9976		1.98e-38	-0.11212	2.29	0.9232		1.44e-41	-0.1038		0.0364	27863252	Astle WJ	17.11.2016	European
chr19	40800745	40000000	rs61750953	EGLN2	T	C	MODERATE	missense_variant		0.0615	-0.05684	0.46	0.9991		5.48e-18	-0.08961	1.53	1		1.58e-18	-0.0862		0.308	27863252	Astle WJ	17.11.2016	European
chr19	40801119	40000000	rs117916638	EGLN2	A	G	MODERATE	missense_variant							9.66e-13	0.28785	0.09	1		9.66e-13	0.2879		1
chr19	40875778	40000000	rs58682606	CYP2A7	T	G	HIGH	stop_gained		0.322	-0.01041	3.97	0.9963		5.95e-14	-0.04111	5.74	1		1.1e-12	-0.0346		0.0096
chr19	43774627	43000000	rs649540	KCNN4	G	T	MODERATE	splice_region_variant		9.04e-05	0.02049	19.03	0.9966		5.82e-11	0.02116	19.74	1		2.37e-14	0.021		0.913
chr19	43774629	43000000	rs563995	KCNN4	A	G	LOWEST	intron_variant		0.000204	0.01837	22.14	0.9967		1.43e-13	0.02262	23.38	0.9829		1.7e-16	0.0214		0.465	27863252	Astle WJ	17.11.2016	European
chr19	47069730	47000000	rs2241388	ZC3H4	T	C	LOWEST	intron_variant		0.000756	0.01521	29.31	0.9991		6.62e-13	0.02039	29.19	0.9945		3.34e-15	0.0189		0.331	27863252	Astle WJ	17.11.2016	European
chr19	48703417	48000000	rs601338	FUT2	G	A	HIGH	stop_gained		1.98e-06	0.01991	39.45	0.9993		4.84e-05	0.0103	49.93	1		2.88e-09	0.0129		0.0495
chr19	48703728	48000000	rs602662	FUT2	G	A	MODERATE	missense_variant		2.58e-06	0.01993	37.03	0.9994		0.000116	0.0098	47.32	1		1.04e-08	0.0125		0.0405
chr19	49514281	49000000	rs150420714	FCGRT	C	G	MODERATE	missense_variant		0.0029	0.08821	0.48	0.9978		3e-07	0.06951	0.85	1		3.67e-09	0.0728		0.566
chr19	49583369	49000000	rs3745473	PRRG2	C	T	MODERATE	splice_region_variant		0.0034	0.01698	14.68	0.9997		1.66e-11	0.02259	18.5	0.9967		2.98e-13	0.0212		0.403
chr19	49588541	49000000	rs2288920	PRRG2	T	G	MODERATE	missense_variant		0.00283	0.01746	14.37	0.9999		7.45e-11	0.02203	17.95	1		9.95e-13	0.0209		0.499
chr2	23674855	23000000	rs56262900	KLHL29	A	G	LOWEST	intron_variant		0.0556	0.01375	8.93	0.9989		2.88e-12	0.02956	10.04	0.9928		2.77e-12	0.0255		0.058	27863252	Astle WJ	17.11.2016	European
chr2	23768276	23000000	rs72780111	ATAD2B,KLHL29,UBXN2A	A	G	LOWEST	intron_variant		0.0579	0.01163	12.78	0.9997		1.7e-10	0.02306	14.45	0.9996		1.01e-10	0.0201		0.108
chr2	23768312	23000000	rs72780112	ATAD2B,KLHL29,UBXN2A	T	C	LOWEST	intron_variant		0.0579	0.01163	12.78	0.9997		1.7e-10	0.02306	14.45	0.9996		1.01e-10	0.0201		0.108
chr2	23770534	23000000	rs7563564	ATAD2B,KLHL29,UBXN2A	C	T	LOWEST	intron_variant		0.056	0.01172	12.78	0.9997		1.8e-10	0.02303	14.47	0.9995		1.01e-10	0.0201		0.112
chr2	23773631	23000000	rs12614616	ATAD2B,KLHL29,UBXN2A	G	T	LOWEST	intron_variant		0.0578	0.01164	12.78	0.9997		1.7e-10	0.02307	14.45	0.9995		1.01e-10	0.0201		0.108
chr2	24000216	24000000	rs72781665	UBXN2A	A	G	LOW	3_prime_UTR_variant		0.0497	0.01166	13.78	0.9996		2.19e-10	0.02268	14.88	0.9961		1.11e-10	0.0198		0.112
chr2	24049775	24000000	rs116520786	FKBP1B	T	C	HIGH	splice_donor_variant		0.286	0.00541	20.61	0.9996		1.83e-08	0.01783	19.84	0.9966		9.37e-08	0.0143		0.0379
chr2	25771543	25000000	rs35322542,rs71399322	ASXL2	AG	A	MODERATE	splice_region_variant		2.75e-05	0.01886	29.21	1		5.21e-09	0.01613	29.9	0.9987		7.46e-13	0.0169		0.605
chr2	27758077	27000000	rs10209020	MRPL33	C	T	LOWEST	intergenic_variant		0.00629	0.01229	29.08	0.9998		1.71e-11	0.01973	26.27	0.9991		1.01e-12	0.0175		0.166
chr2	46066687	46000000	rs114948639	PRKCE	T	C	LOWEST	intron_variant		1.28e-23	-0.12556	2.73	0.999		8.48e-25	-0.1216	1.18	0.9447		1.02e-46	-0.1235		0.818	27863252	Astle WJ	17.11.2016	European
chr2	46125187	46000000	rs17799476	PRKCE	G	C	LOWEST	intron_variant		0.0921	-0.00827	22.39	0.9999		7.67e-13	-0.02369	18.03	0.99		5.72e-12	-0.0189		0.0092	27863252	Astle WJ	17.11.2016	European
chr2	46126027	46000000	rs10495928	PRKCE	G	A	LOWEST	intron_variant		9e-32	-0.04946	38.3	0.9998		4.86e-156	-0.07167	33.75	1		1.14e-181	-0.0652		0	19862010, 27863252	Astle WJ, Ganesh SK	2009-10-11, 2016-11-17	European
chr2	46133768	46000000	rs10168349	PRKCE	C	G	LOWEST	intron_variant		7.7e-32	-0.04959	38	0.9998		6.55e-157	-0.07201	33.72	0.9955		1.54e-182	-0.0655		0	29403010	Kanai M	5.2.2018	East Asian
chr2	46145505	46000000	rs17034641	PRKCE	A	G	LOWEST	intron_variant		1.45e-20	-0.05355	15.04	0.9998		2.27e-85	-0.07224	14.12	0.9994		1.48e-102	-0.0668		0.0063	28453575	Hodonsky CJ	28.4.2017	Hispanic or Latin American
chr2	46803224	46000000	rs17773190	.	G	A	LOWEST	intergenic_variant		2.73e-08	0.02287	46.26	0.9986		8.21e-14	0.01919	46.96	0.9777		1.73e-20	0.0202		0.448	27863252	Astle WJ	17.11.2016	European
chr2	73641201	73000000	rs13538	NAT8	G	A	MODERATE	missense_variant		0.059	0.00877	26.7	1		3.6e-08	0.01687	22.64	1		1.71e-08	0.0144		0.145
chr2	111802513	111000000	rs142711068	ANAPC1	A	G	MODERATE	splice_region_variant		0.00718	0.01324	25.66	0.9557		9.46e-08	0.0158	24.54	0.9963		2.54e-09	0.0151		0.656
chr2	111808940	111000000	rs201128688	ANAPC1	T	C	MODERATE	splice_region_variant		0.00368	0.01413	26.42	0.9596		1.15e-07	0.01568	24.52	0.9965		1.56e-09	0.0153		0.785
chr2	113207623	113000000	rs7560180	PSD4	T	A	LOW	downstream_gene_variant		9.58e-07	0.02463	21.22	0.9997		5.51e-25	0.03202	22.27	0.9753		6.72e-30	0.03		0.21	27863252	Astle WJ	17.11.2016	European
chr2	120090473	120000000	rs28930677	EPB41L5	T	C	MODERATE	missense_variant		1.96e-06	0.05608	3.12	0.9978		2.54e-08	0.03367	4.56	1		1.02e-12	0.0383		0.0906
chr2	121238062	121000000	rs11689538	TFCP2L1	C	G	LOWEST	intron_variant		4.18e-06	0.02724	14.03	0.9995		1.22e-18	0.03252	13.55	0.9921		3.63e-23	0.031		0.45	27863252	Astle WJ	17.11.2016	European
chr2	126693938	126000000	rs111631066	GYPC	A	G	MODERATE	missense_variant		0.0208	0.03539	1.86	0.9966		2.41e-07	0.05484	1.52	0.9278		2.68e-08	0.0485		0.296
chr2	144994187	144000000	rs6735063	.	T	A	LOWEST	intergenic_variant		3.97e-06	0.01913	42.19	0.9997		5.02e-11	0.01713	40.8	0.9908		1.08e-15	0.0177		0.682
chr2	145007179	145000000	rs12691702	.	G	T	LOWEST	intergenic_variant		4e-06	0.02114	27.46	0.9998		4.51e-19	0.02611	25.24	0.9914		1.48e-23	0.0247		0.36
chr2	145025715	145000000	rs2246363	.	G	A	LOWEST	intergenic_variant		1.23e-06	0.02243	26.74	1		4.83e-19	0.02618	24.63	0.9934		4.17e-24	0.0251		0.494	27863252	Astle WJ	17.11.2016	European
chr2	164672366	164000000	rs13389219	COBLL1	T	C	LOWEST	intergenic_variant		0.104	-0.0067	45.92	0.9997		4.06e-11	-0.0172	39.49	0.9997		1.13e-10	-0.0142		0.0313
chr2	176109376	176000000	rs863678	HOXD11	G	T	LOW	3_prime_UTR_variant		0.00139	-0.01393	33.61	0.9986		3.25e-18	-0.02372	35.7	0.9446		1.16e-19	-0.021		0.0568
chr2	207121573	207000000	rs2269077	KLF7	T	C	LOWEST	intron_variant		0.000623	0.01495	32.96	0.9999		4.3e-08	0.01483	34.25	0.9837		1.06e-10	0.0149		0.981
chr2	207138855	207000000	rs768090	KLF7	A	T	LOW	upstream_gene_variant		0.00171	0.01402	30.44	0.9998		5.63e-10	0.01708	32.2	0.9835		4.4e-12	0.0162		0.56	27863252	Astle WJ	17.11.2016	European
chr2	218643649	218000000	rs3770213	ZNF142	T	A	MODERATE	missense_variant		0.0984	-0.00693	39.5	1		2.63e-11	-0.01736	38.14	1		6.37e-11	-0.0145		0.0346
chr2	218644265	218000000	rs3770214	ZNF142	T	C	MODERATE	missense_variant		0.0979	-0.00694	39.5	1		2.98e-11	-0.01731	38.45	1		7.01e-11	-0.0144		0.0357
chr2	218644895	218000000	rs2230115	ZNF142	C	A	MODERATE	missense_variant		0.0584	-0.00784	42.84	0.9994		5.99e-15	-0.02009	43.47	1		2.39e-14	-0.0167		0.012
chr2	218690539	218000000	rs1344642	STK36	A	G	MODERATE	missense_variant		0.0281	-0.00906	44.05	0.9999		3.73e-16	-0.02087	44.69	1		6.5e-16	-0.0176		0.015
chr2	218693015	218000000	rs2303566	STK36,TTLL4,ZNF142	A	G	LOWEST	intron_variant		0.0322	-0.00884	43.93	0.9999		4.64e-16	-0.02081	45.2	0.9996		9.84e-16	-0.0175		0.0138	27863252	Astle WJ	17.11.2016	European
chr2	218697952	218000000	rs1863704	STK36	A	G	MODERATE	missense_variant		0.116	-0.00659	39.6	1		1.66e-11	-0.01754	38.13	1		5.78e-11	-0.0145		0.0266
chr2	218737776	218000000	rs3731877	TTLL4	C	G	MODERATE	missense_variant		0.0647	-0.00758	46.62	1		7.29e-16	-0.02055	48.19	1		4.99e-15	-0.0169		0.0073
chr2	218803488	218000000	rs13020432	CYP27A1	C	T	LOWEST	intron_variant		0.0605	0.0077	48.47	0.9998		3.12e-14	0.01939	49.14	0.998		1.02e-13	0.0161		0.0155
chr2	226325341	226000000	rs3052071,rs5839157,rs796637522	.	TACACAC	TACACACAC	LOWEST	intergenic_variant		0.0509	0.00818	40.32	0.9959		7.54e-10	0.016	52.87	0.9591		3.89e-10	0.0138		0.113
chr2	238166024	238000000	rs11689193	ILKAP	C	T	LOW	downstream_gene_variant		0.0106	0.01092	36.51	0.9998		7.1e-08	0.01389	43.92	0.9914		2.95e-09	0.0131		0.552
chr2	241698411	241000000	rs6751972	ING5	A	G	LOW	upstream_gene_variant		0.00822	0.01123	43.03	0.9985		6.02e-08	0.01388	44.45	0.996		1.92e-09	0.0132		0.593
chr20	44413724	44000000	rs1800961	HNF4A	T	C	MODERATE	missense_variant		1.97e-06	0.04657	4.6	0.9994		1.59e-19	0.06558	3.03	1		5.89e-24	0.0588		0.119
chr20	50493308	50000000	rs4811076	.	A	G	LOWEST	intergenic_variant		0.00438	-0.01162	49.42	0.9997		3.47e-11	-0.01687	48.89	0.9874		1.01e-12	-0.0154		0.274
chr20	50597619	50000000	rs6020624	FAM65C	A	G	MODERATE	missense_variant		0.287	0.00481	29.09	0.999		1.86e-09	0.01669	29.44	1		1.38e-08	0.0134		0.0249
chr20	57523677	57000000	rs6025606	CTCFL	T	C	MODERATE	missense_variant		0.0652	-0.00777	38.21	0.9989		1.48e-08	-0.01481	36.78	1		7.23e-09	-0.0129		0.156
chr20	57544460	57000000	rs6064559	.	C	A	LOWEST	intergenic_variant		0.0167	-0.00987	42.63	1		1.91e-14	-0.01978	40.45	0.9999		8.56e-15	-0.017		0.0418	27863252	Astle WJ	17.11.2016	European
chr20	59022915	59000000	rs463312	TUBB1	C	A	MODERATE	missense_variant		0.000157	0.034	5.46	0.9993		1.12e-08	0.03398	5	1		7.45e-12	0.034		0.998
chr20	59022916	59000000	rs415064	TUBB1	C	G	MODERATE	missense_variant		0.000157	0.034	5.46	0.9993		8.72e-09	0.03429	4.99	0.9995		5.81e-12	0.0342		0.979
chr20	62447295	62000000	rs6089229	.	A	C	LOWEST	intergenic_variant		0.000117	0.01808	25.69	0.9998		1.98e-10	0.01829	26.17	0.9967		1.02e-13	0.0182		0.969
chr21	14966851	14000000	rs2229742	NRIP1	C	G	MODERATE	missense_variant		0.00031	-0.02425	10.39	0.9995		8.49e-09	-0.02396	10.02	1		1.09e-11	-0.024		0.971
chr21	15205839	15000000	rs1997595	.	C	A	LOWEST	intergenic_variant		2.7e-05	-0.01804	34.94	0.9995		1.52e-28	-0.0298	34.63	0.9799		3.19e-31	-0.0265		0.0203	27863252	Astle WJ	17.11.2016	European
chr21	15261695	15000000	rs8130200	.	C	T	LOWEST	intergenic_variant		0.00254	-0.01243	48.75	0.9978		5.02e-13	-0.01835	51.59	0.9927		1.04e-14	-0.0167		0.221
chr21	15413369	15000000	rs2037978	.	C	G	LOWEST	intergenic_variant		4.94e-05	-0.01827	29.79	0.999		4.19e-23	-0.02855	28.06	0.9515		6.62e-26	-0.0256		0.0546	27863252	Astle WJ	17.11.2016	European
chr21	33909117	33000000	rs4842	ATP5O	C	T	MODERATE	missense_variant		3.75e-06	0.03137	10.08	1		2.05e-10	0.02706	9.7	1		4.39e-15	0.0283		0.59
chr21	33941571	33000000	rs370063658,rs551206283,rs71194871	.	CAAAA	CAAA	LOWEST	intergenic_variant		3.3e-07	0.03487	10.26	0.9792		2.69e-08	0.02448	10.77	0.8501		1.01e-13	0.0275		0.201
chr21	35063733	35000000	rs17227231	RUNX1	C	T	LOWEST	intergenic_variant		0.00423	0.01631	15.12	1		3.64e-11	0.0239	13.8	0.9984		1.07e-12	0.0217		0.261
chr21	36461960	36000000	rs128494	CLDN14	T	C	LOWEST	intron_variant		5.06e-05	-0.01896	25.66	0.9995		1.17e-25	-0.03175	24.28	0.9721		4.18e-28	-0.028		0.0218	27863252	Astle WJ	17.11.2016	European
chr21	36700056	36000000	rs2269188	SIM2	C	G	LOWEST	intron_variant		0.000125	-0.01771	27.34	0.9966		1.25e-18	-0.02571	27.53	0.9365		2.17e-21	-0.0234		0.143	27863252	Astle WJ	17.11.2016	European
chr21	44326219	44000000	rs17850433	PFKL	C	T	MODERATE	missense_variant		0.00885	-0.05507	0.95	0.9957		3.81e-07	-0.05871	1.14	1		1.12e-08	-0.0579		0.879
chr22	17683229	17000000	rs2587070	BCL2L13	G	T	MODERATE	missense_variant		0.0503	0.00949	23.26	1		3.79e-08	0.01724	19.92	1		1.33e-08	0.015		0.18
chr22	27982396	27000000	rs41278845	TTC28	C	G	MODERATE	missense_variant		0.012	-0.02748	3.65	0.9983		9.07e-07	-0.02879	4.74	1		3.49e-08	-0.0285		0.916
chr22	28800506	28000000	rs5762809	XBP1	T	C	MODERATE	missense_variant		0.00062	-0.02303	10.26	1		2.13e-11	-0.02538	13.04	1		5.7e-14	-0.0248		0.761
chr22	28807326	28000000	rs5762813	CCDC117,XBP1,ZNRF3	T	C	LOWEST	intergenic_variant		0.000744	-0.01933	15.01	1		3.95e-17	-0.02749	19.4	0.9998		2.7e-19	-0.0255		0.216	27863252	Astle WJ	17.11.2016	European
chr22	29804724	29000000	rs36571	ASCC2	A	G	MODERATE	missense_variant		0.227	0.00894	8.31	1		2.77e-09	0.02585	8.92	1		9.62e-09	0.0215		0.0488
chr22	29804772	29000000	rs28265	ASCC2	G	C	MODERATE	missense_variant		0.227	0.00894	8.31	1		2.3e-09	0.02595	9.09	1		8.17e-09	0.0216		0.0474
chr22	29825131	29000000	rs11549795	ASCC2	T	C	MODERATE	missense_variant		0.23	0.00889	8.31	1		2.83e-09	0.02583	9.05	1		1e-08	0.0215		0.0484
chr22	36363770	36000000	rs136213	MYH9	A	G	LOWEST	intron_variant		0.00189	0.01371	31.29	0.9998		1.01e-10	0.01785	32.64	0.9815		1.01e-12	0.0167		0.427
chr22	36991216	36000000	rs9610624	TEX33	C	T	MODERATE	missense_variant		0.000345	0.02645	8.36	1		2.62e-08	0.02764	7.28	1		3.72e-11	0.0273		0.894
chr22	37002154	37000000	rs743749	TEX33	T	C	MODERATE	missense_variant		0.0142	0.01371	16.03	0.9997		1.35e-22	0.03121	19.97	1		2.7e-22	0.0269		0.0066
chr22	37002160	37000000	rs743750	TEX33	A	C	MODERATE	missense_variant		0.0145	0.01368	16.03	0.9997		1.08e-23	0.03199	19.94	0.999		3.15e-23	0.0275		0.0044
chr22	37011068	37000000	rs11554714	TST	C	G	MODERATE	missense_variant		8.36e-08	-0.04682	5.88	0.9977		7.11e-19	-0.0611	3.3	1		8.13e-25	-0.0556		0.199
chr22	37051815	37000000	rs113687833	KCTD17	A	G	MODERATE	missense_variant		2.7e-12	0.03995	15.09	0.9995		1.02e-30	0.04349	12.84	0.9856		2.41e-41	0.0424		0.605
chr22	37062546	37000000	rs116956945	KCTD17	T	C	MODERATE	missense_variant		0.00457	-0.03224	3.38	0.9981		7.57e-11	-0.0374	5.27	0.9381		1.36e-12	-0.0364		0.685
chr22	37066133	37000000	rs139105452	TMPRSS6	T	C	MODERATE	missense_variant		0.00353	-0.06806	0.79	0.9975		6.8e-17	-0.10199	1.1	0.9226		2.11e-18	-0.0947		0.198
chr22	37066896	37000000	rs855791	TMPRSS6	A	G	MODERATE	missense_variant		1.02e-75	-0.07687	40.6	0.9996		1.28e-305	-0.09561	43.54	0.9878		0	-0.0905		0.0001	19820698, 19862010, 20139978, 23263863, 27897004, 28453575, 29403010	Chambers JC, Ganesh SK, Hodonsky CJ, Kamatani Y, Kanai M, Li J, Verma SS	2009-10-11, 2010-02-07, 2012-12-20, 2016-01-01, 2017-04-28, 2018-02-05	African American or Afro-Caribbean, East Asian, European, Hispanic or Latin American
chr22	37071230	37000000	rs5756504	TMPRSS6	T	C	LOWEST	intron_variant		5.41e-31	0.04887	38.08	0.9994		9.6e-147	0.06768	37.33	0.9992		8.99e-173	0.0624		0.0002	20139978	Kamatani Y	7.2.2010	East Asian
chr22	37073152	37000000	rs6000553	KCTD17,TMPRSS6,TMPRSS6	A	G	LOWEST	intron_variant		8.65e-63	-0.07004	43.38	0.9822		9.74e-277	-0.09042	46.38	0.9915		0	-0.0849		0
chr22	37073551	37000000	rs4820268	TMPRSS6	G	A	LOW	synonymous_variant		1.7e-69	-0.07313	42.51	0.9999		3.15e-280	-0.09068	46.16	1		0	-0.0859		0.0003	28017375	van Rooij FJA	22.12.2016	African American or Afro-Caribbean, European
chr22	37073553	37000000	rs137853120	TMPRSS6	T	C	MODERATE	missense_variant							2.77e-10	-0.54567	0.02	1		2.77e-10	-0.5457		1
chr22	37074001	37000000	rs2076085	TMPRSS6	C	A	LOWEST	intron_variant		2.75e-69	-0.07302	42.52	0.9999		6.31e-280	-0.09065	46.12	0.9996		0	-0.0859		0.0003
chr22	37074184	37000000	rs2413450	TMPRSS6	T	C	LOWEST	intron_variant		1.04e-68	-0.07272	42.46	0.9999		2.58e-279	-0.09052	45.84	1		0	-0.0857		0.0003
chr22	37074564	37000000	rs2072860	TMPRSS6	G	A	LOWEST	intron_variant		4.49e-69	-0.0729	42.53	0.9999		6.99e-280	-0.09095	46.14	0.9919		0	-0.086		0.0002
chr22	37074634	37000000	rs773570300	TMPRSS6	T	TG	HIGH	frameshift_variant		2.49e-15	-0.40619	0.16	0.9997							2.49e-15	-0.4062		1
chr22	37089684	37000000	rs2235324	TMPRSS6	C	T	MODERATE	missense_variant		3.92e-18	0.03616	40.76	0.9999		5.36e-91	0.05255	38.89	1		5.65e-105	0.048		0.0008
chr22	37112384	37000000	rs5756519	TMPRSS6	C	G	LOW	upstream_gene_variant		3.95e-13	-0.03024	41.93	0.9997		2.2e-52	-0.03901	42.68	0.9972		3.64e-63	-0.0366		0.0731	27863252	Astle WJ	17.11.2016	European
chr22	37136401	37000000	rs3218297	IL2RB	A	G	MODERATE	splice_region_variant		5.83e-05	-0.02271	15.57	0.9998		3.2e-11	-0.02367	15.09	1		8.61e-15	-0.0234		0.887
chr22	42719570	42000000	rs5758896	A4GALT	T	C	LOWEST	intron_variant		1.4e-10	-0.02733	35.96	0.9996		1.97e-22	-0.02515	40.72	1		2.1e-31	-0.0257		0.662	27863252	Astle WJ	17.11.2016	European
chr22	43928847	43000000	rs738409	PNPLA3	G	C	MODERATE	missense_variant		3.45e-06	0.02257	22.96	0.9997		1.39e-24	0.03148	21.63	1		8.87e-29	0.0289		0.122
chr22	43928850	43000000	rs738408	PNPLA3	T	C	LOW	synonymous_variant		3.45e-06	0.02257	22.96	0.9997		1.85e-24	0.0314	21.63	0.9996		1.15e-28	0.0289		0.125	27863252	Astle WJ	17.11.2016	European
chr22	43972242	43000000	rs3761472	SAMM50	G	A	MODERATE	missense_variant		0.000248	0.02007	16.69	1		3.72e-13	0.02541	15.8	1		5.69e-16	0.0239		0.411
chr22	43999571	43000000	rs1007863	PARVB	C	T	MODERATE	missense_variant		0.02	0.00993	35.87	0.9999		6.52e-09	0.01512	39.43	1		7.05e-10	0.0137		0.299
chr22	45604058	45000000	rs4823308	FBLN1	A	T	LOW	downstream_gene_variant		1.76e-05	-0.01776	43.7	0.9992		6.38e-22	-0.02459	45.09	0.9881		1.57e-25	-0.0227		0.16	27863252	Astle WJ	17.11.2016	European
chr22	45980504	45000000	rs62228060	WNT7B	A	G	LOW	upstream_gene_variant		2.3e-08	0.0243	34.01	0.9958		7.38e-34	0.03313	31.54	0.9948		4.92e-40	0.0306		0.0858	27863252	Astle WJ	17.11.2016	European
chr3	12326734	12000000	rs4073770	PPARG	T	A	LOWEST	intron_variant		0.000903	-0.01616	22.89	0.9999		3.77e-22	-0.02876	24.32	0.9905		1.69e-23	-0.0253		0.0272	27863252	Astle WJ	17.11.2016	European
chr3	12351626	12000000	rs1801282	PPARG	G	C	MODERATE	missense_variant		0.00119	-0.02043	11.9	1		1.44e-15	-0.03113	11.7	1		2.01e-17	-0.0282		0.149
chr3	41715473	41000000	rs61744388	ULK4	T	C	MODERATE	missense_variant		0.0775	0.01036	14.22	0.9999		3.71e-08	0.01902	16.99	1		1.71e-08	0.0168		0.204
chr3	41715494	41000000	rs61744385	ULK4	T	A	MODERATE	missense_variant		0.0775	0.01036	14.22	0.9999		5.5e-08	0.01882	16.94	1		2.44e-08	0.0166		0.214
chr3	41835922	41000000	rs3774372	ULK4	C	T	MODERATE	missense_variant		0.0397	0.01218	13.92	1		1.18e-07	0.01843	16.1	1		2.04e-08	0.0168		0.362
chr3	41883906	41000000	rs1052501	ULK4	C	T	MODERATE	missense_variant		0.0452	0.01186	13.93	1		3.78e-08	0.01907	17.26	1		8.48e-09	0.0172		0.293
chr3	41915974	41000000	rs1716698	ULK4	T	G	MODERATE	splice_region_variant		0.0472	0.01175	13.93	1		3.4e-08	0.01914	17.3	0.9989		8.13e-09	0.0173		0.281
chr3	41954644	41000000	rs2272007	ULK4	T	C	MODERATE	missense_variant		0.0444	0.0119	13.93	1		3.19e-08	0.01917	17.29	1		7.13e-09	0.0173		0.289
chr3	49357401	49000000	rs1050450	GPX1	A	G	MODERATE	missense_variant		8.18e-05	-0.01716	32.75	0.9999		1.49e-07	-0.01452	30.32	0.9993		5.89e-11	-0.0153		0.609
chr3	49651777	49000000	rs34762726	BSN	A	G	MODERATE	missense_variant		4.58e-05	-0.01805	30.72	0.9998		8.17e-08	-0.01503	28.82	1		1.92e-11	-0.0159		0.565
chr3	49684099	49000000	rs3197999	MST1	A	G	MODERATE	missense_variant		5.63e-05	-0.01791	30.29	0.9999		1.49e-07	-0.01483	28.26	1		4.27e-11	-0.0157		0.559
chr3	49715570	49000000	rs34614773	RNF123	T	G	MODERATE	splice_region_variant		0.000249	0.01498	49.73	1		5.28e-09	0.01483	49.62	0.9998		5.5e-12	0.0149		0.977
chr3	49843701	49000000	rs2246832	RNF123	T	A	LOWEST	intron_variant		0.000746	0.0138	48.85	0.9996		3.32e-09	0.01505	49.56	0.9978		1.02e-11	0.0147		0.795
chr3	49887507	49000000	rs1062633	MST1R	C	T	MODERATE	missense_variant		0.000132	0.01565	47.54	1		1.31e-05	0.01109	51.12	1		1.07e-08	0.0124		0.344
chr3	49898669	49000000	rs2230590	MST1R	C	T	MODERATE	missense_variant		0.000129	0.01568	47.54	1		1.22e-05	0.01113	51.09	1		9.67e-09	0.0124		0.345
chr3	52291743	52000000	rs2276834	GLYCTK	A	G	MODERATE	splice_region_variant		0.681	0.00168	48.63	0.9998		6.2e-12	0.01746	50.26	0.9988		1.38e-09	0.0131		0.001
chr3	52523022	52000000	rs4234633	STAB1	T	C	MODERATE	splice_region_variant		0.403	-0.00342	48.18	0.9998		1.04e-11	-0.01741	43.39	0.9998		5.35e-10	-0.0135		0.0038
chr3	52523992	52000000	rs13303	STAB1	T	C	MODERATE	missense_variant		0.165	0.00575	42.35	0.9998		9.57e-16	0.02056	44.35	1		3.98e-14	0.0165		0.0023
chr3	52524888	52000000	rs34005367	NT5DC2	T	A	MODERATE	splice_region_variant		0.4	-0.00345	48.14	0.9998		9.55e-12	-0.01745	43.37	0.9995		4.91e-10	-0.0135		0.0037
chr3	52533601	52000000	rs66782572	NT5DC2	A	G	MODERATE	missense_variant		0.35	0.00385	43.85	0.9996		3.65e-17	0.02146	47.05	0.9995		1.89e-14	0.0166		0.0003	27863252	Astle WJ	17.11.2016	European
chr3	52550415	52000000	rs34372721,rs71084187	PBRM1	TCTC	T	MODERATE	splice_region_variant		0.292	-0.00431	49.45	0.9999		1.28e-14	-0.01959	49.34	1		1.22e-12	-0.0153		0.0015
chr3	52642049	52000000	rs11719685	PBRM1	T	C	MODERATE	splice_region_variant		0.338	-0.00401	40.38	0.9946		5.36e-12	-0.01803	38.04	0.9964		2.07e-10	-0.0141		0.0045
chr3	52687289	52000000	rs11177	GNL3	A	G	MODERATE	missense_variant		0.42	-0.00336	40.02	1		3.77e-11	-0.0173	37.57	1		1.63e-09	-0.0134		0.0046
chr3	52693241	52000000	rs2289247	GNL3	A	G	MODERATE	missense_variant		0.243	-0.00484	41.94	1		4.14e-10	-0.01615	41.03	1		3.23e-09	-0.013		0.0204
chr3	52700938	52000000	rs11130318	GNL3,ITIH1,NEK4,PBRM1,SPCS1	C	G	LOW	upstream_gene_variant		0.332	-0.00406	39.43	1		4.2e-11	-0.01726	37.57	1		1.01e-09	-0.0135		0.0075
chr3	52706166	52000000	rs6617	SPCS1	G	C	MODERATE	missense_variant		0.163	-0.00578	41.67	1		4.49e-10	-0.01612	41.09	1		1.65e-09	-0.0132		0.0343
chr3	52763618	52000000	rs1029871	NEK4	C	G	MODERATE	missense_variant		0.326	-0.00411	39.6	1		4.62e-11	-0.01722	37.51	1		1.05e-09	-0.0135		0.0079
chr3	52786965	52000000	rs678	ITIH1	T	A	MODERATE	missense_variant		0.303	-0.00434	38.07	0.9998		1.71e-09	-0.01601	34.97	1		1.68e-08	-0.0127		0.0191
chr3	52786995	52000000	rs1042779	ITIH1	G	A	MODERATE	missense_variant		0.248	-0.00485	38.89	0.9999		1.4e-09	-0.016	36.62	1		9.5e-09	-0.0128		0.0244
chr3	52799789	52000000	rs3617	ITIH3	A	C	MODERATE	missense_variant		0.382	-0.00359	45.63	0.9999		3.92e-13	-0.01855	45.37	1		3.47e-11	-0.0144		0.002
chr3	52818044	52000000	rs2245538	ITIH4	C	T	MODERATE	splice_region_variant		0.737	-0.00142	37.1	0.9998		1.51e-10	-0.01678	38.82	0.9975		1.89e-08	-0.0125		0.002
chr3	56737223	56000000	rs3772219	ARHGEF3	C	A	MODERATE	missense_variant		5.85e-06	-0.01976	32.62	0.9999		1.62e-24	-0.02768	32.89	1		1.7e-28	-0.0255		0.123
chr3	56780129	56000000	rs60584636	ARHGEF3	G	C	LOW	upstream_gene_variant		0.00714	0.01137	37.64	0.9999		3.65e-08	0.0142	40.68	0.9982		1.05e-09	0.0134		0.567
chr3	58278167	58000000	rs7431952	ABHD6,PXK,RPP14	A	G	LOWEST	intron_variant		0.00767	-0.01334	21.42	0.9999		2.47e-11	-0.01862	28.77	0.9964		1.01e-12	-0.0174		0.356
chr3	58410136	58000000	rs56384862	PXK	G	A	MODERATE	missense_variant		0.00033	-0.01602	30.12	1		6.95e-14	-0.01966	36.32	1		1.28e-16	-0.0187		0.482
chr3	58424827	58000000	rs34579268	PXK	T	C	MODERATE	missense_variant		0.00034	-0.01599	30.12	1		5.35e-14	-0.01977	36.45	1		1.03e-16	-0.0188		0.465
chr3	58471084	58000000	rs11719450	PXK	T	C	LOWEST	intergenic_variant		0.000449	-0.01565	30.22	0.9999		7.51e-14	-0.01975	36.22	0.9904		1.98e-16	-0.0187		0.429	27863252	Astle WJ	17.11.2016	European
chr3	69792729	69000000	rs17006441	MITF	A	C	LOWEST	intron_variant		6.85e-07	0.02052	42.41	0.9999		5.63e-14	0.01942	40.87	0.9896		2.14e-19	0.0197		0.821	27863252	Astle WJ	17.11.2016	European
chr3	69964940	69000000	rs149617956	MITF	A	G	MODERATE	missense_variant		0.00553	-0.0774	0.53	0.9987		9.15e-08	-0.11455	0.35	0.9158		3.08e-09	-0.1008		0.291
chr3	121788384	121000000	rs1141528	IQCB1	T	A	MODERATE	missense_variant		0.00079	-0.02002	13.64	0.9986		2.6e-06	-0.01706	13.54	0.9984		8.42e-09	-0.0179		0.672
chr3	121915324	121000000	rs3215370,rs397783494,rs575279524	SLC15A2	AT	A	MODERATE	splice_region_variant		1.33e-05	-0.01788	47.38	1		1.94e-08	-0.0143	47.37	0.9999		1.57e-12	-0.0153		0.459
chr3	121923201	121000000	rs3817601	SLC15A2	T	A	LOWEST	intron_variant		6.45e-06	-0.01851	47.71	1		2.25e-08	-0.01423	47.37	1		1.01e-12	-0.0154		0.375
chr3	121923399	121000000	rs2293614	SLC15A2	T	C	LOWEST	intron_variant		6.47e-06	-0.01851	47.71	1		2.26e-08	-0.01423	47.41	0.9999		1.01e-12	-0.0154		0.376
chr3	121923533	121000000	rs2293612	SLC15A2	A	G	LOWEST	intron_variant		6.48e-06	-0.01851	47.71	1		2.25e-08	-0.01423	47.37	1		1.01e-12	-0.0154		0.376
chr3	121923709	121000000	rs2689291	SLC15A2	A	G	LOWEST	intron_variant		6.49e-06	-0.01851	47.71	1		2.25e-08	-0.01423	47.37	1		1.01e-12	-0.0154		0.376
chr3	121924957	121000000	rs2257212	SLC15A2	T	C	MODERATE	missense_variant		6.62e-06	-0.01849	47.71	1		2.4e-08	-0.01421	47.37	1		1.1e-12	-0.0154		0.375
chr3	121925203	121000000	rs2689272	SLC15A2	G	T	LOWEST	intron_variant		6.28e-06	-0.01854	47.71	1		2.3e-08	-0.01422	47.37	1		1.01e-12	-0.0154		0.372
chr3	121925570	121000000	rs1920319	SLC15A2	T	G	LOWEST	intron_variant		6.35e-06	-0.01853	47.71	0.9999		2.29e-08	-0.01423	47.37	1		1.01e-12	-0.0154		0.373
chr3	121928439	121000000	rs1143671	SLC15A2	T	C	MODERATE	missense_variant		6.15e-06	-0.01855	47.71	1		2.5e-08	-0.01419	47.36	1		1.08e-12	-0.0154		0.367
chr3	121929321	121000000	rs1143672	SLC15A2	A	G	MODERATE	missense_variant		6.1e-06	-0.01856	47.71	1		2.26e-08	-0.01423	47.37	1		9.69e-13	-0.0154		0.37
chr3	122006856	122000000	rs11924058	ILDR1	A	G	LOWEST	intron_variant		0.000422	-0.01449	45.1	0.9996		1.16e-09	-0.0157	44.01	0.9779		2.08e-12	-0.0154		0.803
chr3	125009782	125000000	rs6438869	HEG1	A	G	MODERATE	missense_variant		6.43e-06	0.01894	39.08	0.9999		0.000235	0.00974	35.94	1		3.44e-08	0.0124		0.0637
chr3	132507256	132000000	rs79953286	DNAJC13	G	A	MODERATE	missense_variant		0.000225	-0.03264	5.72	0.9985		1.09e-07	-0.029	5.65	1		1.07e-10	-0.03		0.726
chr3	132619502	132000000	rs41272321	ACAD11	G	T	MODERATE	missense_variant		2.57e-06	-0.03028	11.43	1		1.47e-06	-0.01966	10.87	0.9964		4.55e-11	-0.0227		0.164
chr3	132718190	132000000	rs62292475	ACAD11	G	A	LOWEST	intron_variant		4.47e-06	-0.0295	11.49	0.9997		2.05e-06	-0.01901	11.34	0.9935		1.07e-10	-0.0219		0.166
chr3	141383119	141000000	rs9853018	ZBTB38	T	C	LOWEST	intron_variant		0.022	0.00938	45.6	0.9999		4.32e-11	0.01685	44.64	0.9995		1.01e-11	0.0148		0.122
chr3	187914450	187000000	rs9810106	.	C	G	LOWEST	intergenic_variant		0.000942	0.01359	48.37	0.9987		4.13e-08	0.01396	46.77	1		1.51e-10	0.0139		0.939
chr3	194956076	194000000	rs35060063	.	G	A	LOWEST	intergenic_variant		0.021	0.00948	49.76	0.9998		4.63e-18	0.02205	51.24	0.9973		9.65e-18	0.0186		0.0093	27863252	Astle WJ	17.11.2016	European
chr3	194966059	194000000	rs35467976	.	C	T	LOWEST	intergenic_variant		0.0183	0.00969	49.51	1		6.39e-18	0.02199	51.24	0.9941		1.01e-17	0.0186		0.011
chr3	196086886	196000000	rs58365266	TFRC	T	C	LOW	upstream_gene_variant		0.00666	0.01346	22.19	0.9993		3.8e-08	0.01696	20.97	0.9947		1.04e-09	0.016		0.549
chr4	54513635	54000000	rs4864902	.	C	A	LOWEST	intergenic_variant		0.001	0.01347	48.62	0.9999		1.34e-13	0.01883	45.79	0.9998		1.02e-15	0.0173		0.266
chr4	54520711	54000000	rs1848347	.	A	G	LOWEST	intergenic_variant		7.06e-06	-0.03103	9.76	0.9993		1.77e-27	-0.04158	13.47	0.9912		1.67e-31	-0.0391		0.182	29403010	Kanai M	5.2.2018	East Asian
chr4	54528005	54000000	rs218237	.	T	C	LOWEST	intergenic_variant		2.53e-08	-0.03804	9.99	0.9994		1.14e-36	-0.04864	13.18	0.9931		4.78e-43	-0.0461		0.176	20139978	Kamatani Y	7.2.2010	East Asian
chr4	54542708	54000000	rs218264	.	T	A	LOWEST	intergenic_variant		1.45e-08	-0.02674	25.09	0.9992		3.01e-44	-0.04128	25.96	0.9809		9.08e-50	-0.0372		0.009	27863252	Astle WJ	17.11.2016	European
chr4	76280334	76000000	rs1036788	FAM47E	C	T	MODERATE	missense_variant		0.0207	-0.01293	15.99	1		3.64e-07	-0.01569	22.12	1		2.53e-08	-0.015		0.665
chr4	76375447	76000000	rs1876535	CCDC158,FAM47E-STBD1,STBD1,STBD1	C	T	LOWEST	intron_variant		0.00821	0.01083	46.17	1		1.88e-10	0.01627	42.46	0.9989		1.01e-11	0.0148		0.259
chr4	76451926	76000000	rs2870238	SHROOM3	T	C	LOWEST	intron_variant		0.000374	0.01457	46.82	0.9999		4.46e-23	0.0251	48.7	0.9962		8.34e-25	0.0222		0.0289	27863252	Astle WJ	17.11.2016	European
chr4	80270365	80000000	rs11437847,rs567528190	FGF5	CTT	CT	LOWEST	intron_variant		0.0424	0.00983	1.49	0.777		2.24e-10	0.01902	25.88	0.9251		1.03e-10	0.0165		0.107
chr4	80270365	80000000	rs11437847,rs567528190	FGF5	CTT	CT	LOWEST	intron_variant		0.0424	0.00983	26.04	0.9549		2.24e-10	0.01902	25.88	0.9251		1.03e-10	0.0165		0.107
chr4	86769845	86000000	rs2230600	PTPN13	G	A	MODERATE	missense_variant		0.000593	-0.01815	18.35	0.9998		5.92e-06	-0.01508	17.13	1		1.49e-08	-0.016		0.623
chr4	86887872	86000000	rs28664715	C4orf36	C	T	MODERATE	missense_variant		0.00607	0.02361	6.02	0.9999		1.99e-09	0.02687	8.45	1		4.46e-11	0.0262		0.737
chr4	86984544	86000000	rs34077745	AFF1	T	G	LOWEST	intron_variant		0.00175	0.0267	6.15	0.9994		1.52e-09	0.0267	8.82	0.9883		1.01e-11	0.0267		1
chr4	87109109	87000000	rs442177	AFF1	G	T	LOWEST	intron_variant		1.09e-05	0.01831	40.21	0.9999		3.47e-29	0.02896	40.99	1		2.19e-32	0.026		0.0297	27863252	Astle WJ	17.11.2016	European
chr4	87128698	87000000	rs1037814	AFF1	T	C	LOWEST	intron_variant		5.3e-06	0.01911	38.37	1		1.49e-29	0.02933	39.56	0.9984		3.77e-33	0.0265		0.0385	29403010	Kanai M	5.2.2018	East Asian
chr4	87287298	87000000	rs34182956	.	C	T	LOWEST	intergenic_variant		0.00267	-0.01495	21.58	0.9997		8.78e-09	-0.01841	18.61	0.9905		1.03e-10	-0.0174		0.558
chr4	102080492	102000000	rs1813006	SLC39A8	T	G	LOWEST	intergenic_variant		0.000962	0.05554	1.52	0.9962		2.3e-15	0.04369	5.79	0.9427		1.15e-17	0.0448		0.503
chr4	102267552	102000000	rs13107325	SLC39A8	T	C	MODERATE	missense_variant		0.00066	0.05603	1.59	0.9964		4.55e-22	0.04677	7.17	1		1.51e-24	0.0475		0.589
chr4	114596387	114000000	rs7434753	UGT8	C	T	LOW	upstream_gene_variant		0.0102	-0.01443	15.59	0.9999		1.81e-08	-0.02132	13.22	0.9954		1.04e-09	-0.0192		0.31
chr4	123844107	123000000	rs138780918	.	A	AAC	LOWEST	intergenic_variant		2.89e-05	-0.02887	9.73	0.9999		8.73e-08	-0.0218	10.58	0.9947		1.65e-11	-0.0236		0.378
chr4	148055830	148000000	rs13103534	ARHGAP10	A	G	LOWEST	intron_variant		0.00335	0.01235	38.73	0.9988		6.64e-10	0.01607	40.18	0.9904		1.09e-11	0.015		0.453
chr4	186890040	186000000	rs115308456	.	T	C	LOWEST	intergenic_variant		0.000115	0.02913	8.05	0.9992		4.28e-07	0.03001	4.68	0.9785		2.04e-10	0.0297		0.927
chr5	428303	0	rs12188321	AHRR	G	C	LOWEST	intron_variant		0.00447	0.01171	49.98	0.9997		5.17e-09	0.01481	48.63	0.9982		1.01e-10	0.014		0.521
chr5	434607	0	rs34453673	AHRR	C	G	MODERATE	missense_variant		0.00468	0.01192	38.65	0.9998		2.51e-10	0.01632	39.5	1		6.32e-12	0.0151		0.373
chr5	457146	0	rs11749327	EXOC3	A	C	LOWEST	intron_variant		0.000609	0.01555	28.49	0.999		1.03e-08	0.01589	29.27	0.9813		2.51e-11	0.0158		0.949	27863252	Astle WJ	17.11.2016	European
chr5	38842167	38000000	rs66826727	OSMR	A	G	LOW	upstream_gene_variant		0.000274	-0.02114	14.61	0.9999		8.92e-07	-0.01909	12.09	0.9835		1.01e-09	-0.0197		0.769
chr5	38919056	38000000	rs10941412	OSMR	A	G	MODERATE	missense_variant		0.0321	-0.01109	19.51	0.9997		4.27e-08	-0.01834	17.43	0.9966		8.16e-09	-0.0162		0.239
chr5	72792764	72000000	rs397741132,rs5868649	.	CTT	CT	LOWEST	intergenic_variant		0.0283	-0.01003	1.55	0.763		1.88e-13	-0.02042	32.64	0.9565		1.11e-13	-0.0176		0.0519
chr5	72792764	72000000	rs397741132,rs5868649	.	CTT	CT	LOWEST	intergenic_variant		0.0283	-0.01003	29	0.9767		1.88e-13	-0.02042	32.64	0.9565		1.11e-13	-0.0176		0.0519
chr5	77180632	77000000	rs2928170	.	G	C	LOWEST	intergenic_variant		0.0465	0.01274	11.61	0.9993		2.21e-11	0.02491	15.13	0.9837		1.16e-11	0.0218		0.1
chr5	77184008	77000000	rs2928166	.	C	T	LOWEST	intergenic_variant		0.0125	0.01641	10.92	0.9994		9.4e-12	0.02609	14.18	0.9914		8.92e-13	0.0236		0.203	27863252	Astle WJ	17.11.2016	European
chr5	137831985	137000000	rs10714771,rs397733930	.	TA	T	LOWEST	intergenic_variant		0.00516	0.01142	49.84	0.9999		1.86e-08	0.0143	49.91	0.9939		4.03e-10	0.0135		0.549
chr5	160010732	160000000	rs200775911	TTC1	T	C	LOW	synonymous_variant							2.81e-09	-0.11108	0.48	0.8918		2.81e-09	-0.1111		1
chr5	177093242	177000000	rs351855	FGFR4	A	G	MODERATE	missense_variant		0.00305	0.01296	32.57	0.9983		1.05e-09	0.01697	29.53	1		1.61e-11	0.0158		0.439
chr5	177357511	177000000	rs4075958	RGS14	A	G	LOW	upstream_gene_variant		0.364	0.00394	34	0.9993		4.67e-18	0.02494	25.88	1		1.17e-14	0.0185		0.0001
chr5	177371039	177000000	rs56235845	RGS14	G	T	MODERATE	splice_region_variant		0.19	0.00553	39.21	0.9978		1.87e-18	0.02381	33.44	0.9862		6.63e-16	0.0184		0.0003	27863252	Astle WJ	17.11.2016	European
chr6	1996424	1000000	rs9503063	GMDS	T	C	LOWEST	intron_variant		0.0244	0.00984	32.88	0.9997		8.08e-17	0.02186	38.65	1		1.03e-16	0.0187		0.0184
chr6	2050557	2000000	rs115986297	GMDS	A	G	LOWEST	intron_variant		0.00126	0.01347	41.17	1		3.65e-21	0.02423	46	0.9937		2.17e-22	0.0213		0.0282	27863252	Astle WJ	17.11.2016	European
chr6	7211585	7000000	rs1334576	RREB1	A	G	MODERATE	missense_variant		1.22e-06	0.02003	43.35	0.9999		2.24e-15	0.02043	42.55	1		1.48e-20	0.0203		0.934
chr6	7231610	7000000	rs9379084	RREB1	A	G	MODERATE	missense_variant		0.00269	-0.02063	9.95	0.9963		7.13e-08	-0.02218	11.36	0.9389		7.07e-10	-0.0218		0.846
chr6	7247015	7000000	rs2256596	RREB1	T	C	MODERATE	missense_variant		0.00232	-0.01347	31.44	0.9989		2.68e-16	-0.02199	33.7	1		9.6e-18	-0.0197		0.0997
chr6	7247111	7000000	rs35742417	RREB1	A	C	MODERATE	missense_variant		0.000203	0.01917	19.53	0.9992		8.45e-19	0.02901	17.96	1		2.91e-21	0.0262		0.108
chr6	7310026	7000000	rs10004	SSR1	G	A	MODERATE	missense_variant		0.000286	0.0165	28.34	1		3.27e-12	0.02001	27	1		5.02e-15	0.019		0.513
chr6	16247791	16000000	rs10600676,rs34188548	GMPR	C	CAG	LOWEST	intron_variant		0.0385	-0.00955	27.04	0.9998		2.75e-16	-0.02383	26.78	0.9968		1.01e-15	-0.0198		0.0089
chr6	16287961	16000000	rs6459467	GMPR	A	G	LOWEST	intron_variant		0.000381	-0.01485	40.2	0.9997		1.09e-18	-0.0232	40.1	0.9968		7.82e-21	-0.0208		0.0907	27863252	Astle WJ	17.11.2016	European
chr6	16290530	16000000	rs1042391	GMPR	A	T	MODERATE	missense_variant		0.000369	-0.01488	40.21	0.9997		1.17e-18	-0.02315	40.13	1		7.88e-21	-0.0208		0.0941
chr6	22128233	22000000	rs6899545	.	A	C	LOWEST	intergenic_variant		0.0817	0.00718	44.34	1		2.58e-13	0.01882	45.55	0.9964		1.02e-12	0.0156		0.0166
chr6	25420116	25000000	rs913455	LRRC16A	C	G	MODERATE	splice_region_variant		0.0189	-0.02131	5.37	1		4.33e-41	-0.06022	8.43	1		4.53e-39	-0.0526		0.0001
chr6	25604863	25000000	rs1012899	LRRC16A	G	A	MODERATE	missense_variant		0.000145	-0.01797	24.77	0.9999		1.05e-25	-0.03092	24.45	1		1.1e-27	-0.0273		0.0201
chr6	25715429	25000000	rs116009877	SLC17A3	A	G	LOWEST	intergenic_variant		1.37e-55	0.13085	6.47	0.9984		7.38e-285	0.18009	6.82	0.9591		0	0.1671		0
chr6	25770479	25000000	rs4712970	SLC17A4	A	G	MODERATE	splice_region_variant		2.51e-09	0.02687	29.08	0.9998		3.65e-66	0.04856	28.52	0.9988		2.79e-70	0.0424		0
chr6	25776721	25000000	rs11754288	SLC17A4	A	G	MODERATE	missense_variant		3.98e-06	-0.01888	49.19	1		1.95e-18	-0.02264	41.2	1		5.62e-23	-0.0216		0.437
chr6	25812922	25000000	rs1165196	SLC17A1	A	G	MODERATE	missense_variant		1.17e-06	0.0199	49.32	0.9999		5.05e-20	0.02359	57.37	1		4.43e-25	0.0225		0.445
chr6	25842723	25000000	rs1408272	HFE	G	T	LOW	downstream_gene_variant		2.23e-55	0.12856	6.69	0.9987		5.38e-298	0.17361	7.45	1		0	0.1625		0
chr6	25850617	25000000	rs56027330	SLC17A3	T	C	MODERATE	missense_variant		6.96e-08	0.03616	10.32	1		5.15e-39	0.05203	11.5	1		1.86e-44	0.0479		0.0418
chr6	25857692	25000000	rs79920061	HFE	A	G	LOWEST	intron_variant		1.77e-54	0.12697	6.75	0.9986		6.21e-292	0.17106	7.56	0.9964		0	0.1602		0
chr6	25878620	25000000	rs55925606	HFE	G	A	LOW	upstream_gene_variant		3.81e-58	0.13333	6.53	0.9986		1.46e-310	0.18005	7.25	0.9914		0	0.1684		0
chr6	25914573	25000000	rs2071299	SLC17A2	A	G	MODERATE	splice_region_variant		4.83e-16	0.03414	38.32	0.9999		5.77e-141	0.0659	39.04	1		2.45e-146	0.0571		0
chr6	25914625	25000000	rs34525648	SLC17A2	A	G	MODERATE	missense_variant		4.72e-08	-0.04095	8.14	1		5.47e-62	-0.06466	11.84	1		8.98e-67	-0.0596		0.005
chr6	25914673	25000000	rs2071298	SLC17A2	A	G	MODERATE	splice_region_variant		4.84e-16	0.03414	38.32	0.9999		5.24e-141	0.06591	39.04	1		2.27e-146	0.0571		0
chr6	25917997	25000000	rs80215559	HFE	C	T	LOWEST	intron_variant		5.43e-59	0.13404	6.55	0.9989		0	0.18129	7.22	1		0	0.1695		0
chr6	26017314	26000000	rs16891235	HIST1H1A	C	T	MODERATE	missense_variant		4.31e-08	-0.04083	8.22	1		1.66e-62	-0.06375	12.32	1		2.06e-67	-0.059		0.0062
chr6	26017389	26000000	rs34541321	HIST1H1A	A	G	MODERATE	missense_variant		0.0854	-0.01693	4.52	0.9993		5.11e-19	-0.06287	3.21	1		1.68e-16	-0.0473		0.0001
chr6	26072764	26000000	rs144861591	HFE	T	C	LOWEST	intergenic_variant		9.86e-63	0.13669	6.71	0.9992		0	0.18629	7.22	0.9845		0	0.1736		0	27863252	Astle WJ	17.11.2016	European
chr6	26090951	26000000	rs1799945	HFE	G	C	MODERATE	missense_variant		4.44e-29	0.06923	12.46	0.9997		9.48e-204	0.10841	14.57	1		2e-224	0.0987		0	27863252	Astle WJ	17.11.2016	European
chr6	26090957	26000000	rs1800730	HFE	T	A	MODERATE	missense_variant		0.000781	0.03646	3.71	0.9997		2.29e-06	0.04771	1.54	0.9815		9e-09	0.0425		0.448
chr6	26091108	26000000	rs2071303	HFE	C	T	MODERATE	splice_region_variant		9.14e-06	0.02	29.04	0.9998		9.52e-21	0.02507	34.73	1		7.33e-25	0.0237		0.334
chr6	26091942	26000000	rs2032451	HFE	T	G	LOWEST	intron_variant		4.74e-29	0.06918	12.47	0.9998		5.63e-201	0.1073	14.7	1		5.77e-222	0.0979		0	28453575	Hodonsky CJ	28.4.2017	Hispanic or Latin American
chr6	26092913	26000000	rs1800562	HFE	A	G	MODERATE	missense_variant		8.86e-63	0.13673	6.71	0.9993		0	0.18499	7.34	0.9972		0	0.1729		0	19862010	Ganesh SK	11.10.2009	European
chr6	26098246	26000000	rs79220007	HFE	C	T	LOW	downstream_gene_variant		8.21e-63	0.1368	6.71	0.9994		0	0.18468	7.27	0.9976		0	0.1726		0
chr6	26107562	26000000	rs198845	HIST1H1T	T	G	MODERATE	missense_variant		0.115	0.00658	40.31	0.9999		2.95e-12	0.01845	36.2	1		1.58e-11	0.0151		0.0162
chr6	26123274	26000000	rs115740542	HFE	C	T	LOW	upstream_gene_variant		2.59e-61	0.13555	6.67	0.9986		0	0.18641	7.03	0.9862		0	0.1732		0
chr6	26183874	26000000	rs7766641	HIST1H2BE	A	G	MODERATE	missense_variant		0.000882	-0.01513	28.03	0.9998		2.86e-19	-0.02629	26.11	1		9.13e-21	-0.023		0.0393
chr6	26246970	26000000	rs41266821	HIST1H4G	G	A	MODERATE	missense_variant		3.15e-05	0.02755	10.71	0.9998		1.32e-42	0.05325	12.13	1		6.1e-44	0.0466		0.0008
chr6	26365358	26000000	rs28362606	BTN3A2	C	T	MODERATE	splice_region_variant		0.00387	-0.0192	10.63	1		4.81e-46	-0.05322	12.84	1		1.6e-43	-0.0451		0
chr6	26368051	26000000	rs71557335	BTN3A2	A	G	HIGH	splice_donor_variant		0.00382	-0.01923	10.63	1		5.4e-46	-0.05317	12.87	1		1.7e-43	-0.045		0
chr6	26370429	26000000	rs9358936	BTN3A2	G	A	MODERATE	missense_variant		0.0038	-0.01924	10.63	1		1.15e-45	-0.05299	12.84	1		3.22e-43	-0.0449		0
chr6	26370605	26000000	rs58367598	BTN3A2	G	T	HIGH	splice_donor_variant		0.000317	0.04398	2.89	0.9998		2.27e-10	0.04329	3.76	0.9994		3.04e-13	0.0435		0.961
chr6	26372893	26000000	rs12174639	BTN3A2	A	G	MODERATE	splice_region_variant		0.00388	-0.01919	10.63	1		7.68e-46	-0.05327	12.74	0.9997		2.61e-43	-0.045		0
chr6	26373279	26000000	rs13216828	BTN3A2	A	G	MODERATE	missense_variant		0.00401	-0.01912	10.63	0.9999		7.7e-46	-0.05326	12.75	1		2.8e-43	-0.045		0
chr6	26374321	26000000	rs11758089	BTN3A2	C	T	MODERATE	splice_region_variant		0.0674	0.01016	16.15	0.9993		1.88e-14	0.02663	15.73	1		8.5e-14	0.022		0.012
chr6	26388177	26000000	rs62617839	BTN2A2	A	G	MODERATE	missense_variant		0.00201	0.03421	3.53	0.9999		1.21e-08	0.03393	4.97	1		9.1e-11	0.034		0.982
chr6	26392287	26000000	rs2072803	BTN3A2	C	G	MODERATE	missense_variant		0.000935	-0.02285	9.77	0.9999		4.16e-47	-0.0536	13.01	1		3.85e-46	-0.0467		0.0001
chr6	26409662	26000000	rs41266839	BTN3A1	C	G	MODERATE	missense_variant		2.55e-05	-0.03395	6.95	0.9997		3.33e-50	-0.06057	10.24	1		3.54e-52	-0.0552		0.0032
chr6	26463346	26000000	rs13195401	BTN2A1	T	G	MODERATE	missense_variant		7.1e-05	-0.03192	7	0.9997		1.76e-48	-0.05968	10.27	0.9994		7.46e-50	-0.054		0.0021
chr6	26463347	26000000	rs13195402	BTN2A1	T	G	MODERATE	missense_variant		7.1e-05	-0.03192	7	0.9997		9.91e-49	-0.05947	10.47	1		3.95e-50	-0.0539		0.0022
chr6	26463432	26000000	rs13195509	BTN3A2	A	G	MODERATE	missense_variant		0.00545	-0.01969	9.23	0.9997		1.68e-46	-0.05569	11.47	1		7.39e-44	-0.0474		0
chr6	26468098	26000000	rs3734542	BTN3A2	A	G	MODERATE	missense_variant		0.00587	-0.01951	9.24	1		5.15e-46	-0.05543	11.49	1		2.32e-43	-0.0471		0
chr6	26468317	26000000	rs3734543	BTN3A2	C	G	MODERATE	missense_variant		0.00586	-0.01952	9.24	1		5.74e-46	-0.0554	11.53	1		2.54e-43	-0.0471		0
chr6	26505134	26000000	rs3736781	BTN1A1	G	A	MODERATE	missense_variant		0.0482	-0.00812	45.68	0.9999		2.18e-34	-0.03128	52.48	1		3.1e-30	-0.0248		0
chr6	26509102	26000000	rs9393728	BTN1A1	C	G	MODERATE	missense_variant		0.0493	-0.00808	45.68	0.9999		2.11e-34	-0.03128	52.46	0.9999		3.15e-30	-0.0248		0
chr6	26509154	26000000	rs35555795	BTN3A2	T	C	MODERATE	missense_variant		0.00538	-0.0197	9.25	1		2.08e-46	-0.05568	11.48	1		9.06e-44	-0.0473		0
chr6	26637496	26000000	NA	ZNF322	C	T	MODERATE	missense_variant		6.74e-05	-0.0324	6.87	0.9936		7.16e-48	-0.06092	9.95	0.9646		3.25e-49	-0.0549		0.0018
chr6	27255285	27000000	rs141138864,rs371606222	PRSS16	A	AAAGGAGAGCCAGATT	MODERATE	inframe_deletion		0.429	-0.00472	13.58	0.9998		3.2e-12	-0.0219	20.17	0.9976		6.34e-11	-0.0182		0.011
chr6	27310241	27000000	rs16897515	POM121L2	A	C	MODERATE	missense_variant		0.416	-0.00496	12.96	0.9999		9.23e-13	-0.02316	18.93	1		2.28e-11	-0.0191		0.0084
chr6	27457406	27000000	rs1883216	ZNF184	C	A	MODERATE	missense_variant		0.0716	-0.00774	34.6	1		4e-16	-0.02106	38.58	1		2.75e-15	-0.0175		0.008
chr6	27807896	27000000	rs200484	HIST1H2BL	G	A	MODERATE	missense_variant		0.000418	-0.02765	7.4	1		1.77e-51	-0.05579	13.44	0.9999		6.78e-52	-0.0507		0.0012
chr6	27911422	27000000	rs34788973	OR2B2	A	C	MODERATE	missense_variant		0.002	-0.02542	6.66	0.9997		1.47e-42	-0.05437	10.86	1		1.88e-42	-0.0489		0.0015
chr6	27912204	27000000	rs61742093	OR2B2	G	A	MODERATE	missense_variant		0.00199	-0.02543	6.66	0.9997		4.34e-45	-0.05588	10.9	1		9.53e-45	-0.0501		0.0009
chr6	27957589	27000000	rs7767176	OR2B6	A	G	MODERATE	missense_variant		0.164	0.01209	5.85	0.9998		6.82e-13	0.03459	7.97	1		3.47e-12	0.0293		0.0236
chr6	28251883	28000000	rs9986596	ZKSCAN4	A	G	MODERATE	missense_variant		0.000354	-0.02245	12.16	1		1.17e-33	-0.04174	15.99	0.9999		7.21e-35	-0.0373		0.0072
chr6	28260564	28000000	rs1679709	NKAPL	A	G	MODERATE	missense_variant		0.000383	-0.02227	12.23	1		9.93e-34	-0.04166	16.2	1		7.01e-35	-0.0372		0.0067
chr6	28272137	28000000	rs11965538	ZSCAN26	A	G	MODERATE	missense_variant		0.000394	-0.02222	12.23	1		4.54e-34	-0.04186	16.23	1		3.63e-35	-0.0373		0.006
chr6	28301047	28000000	rs33932084	PGBD1	G	A	MODERATE	missense_variant		0.00279	-0.02455	6.68	1		2.56e-45	-0.05583	11.02	1		1.07e-44	-0.05		0.0006
chr6	28301886	28000000	rs1997660	PGBD1	G	A	MODERATE	missense_variant		0.000888	-0.015	28.89	1		6.18e-15	-0.02121	34.48	1		4.61e-17	-0.0196		0.238
chr6	28326773	28000000	rs853684	ZSCAN31	C	T	MODERATE	missense_variant		8.65e-05	-0.0167	36.15	1		1.55e-21	-0.02487	40.99	1		2.5e-24	-0.0226		0.102
chr6	28329536	28000000	rs853678	ZSCAN31	A	T	MODERATE	missense_variant		0.000583	-0.0216	12.23	1		2.18e-35	-0.04265	16.53	1		4.39e-36	-0.0378		0.0033
chr6	28341792	28000000	rs9468344	ZSCAN31	G	T	MODERATE	splice_region_variant		0.00511	-0.01342	24.02	1		3.7e-15	-0.02219	29.96	1		2.45e-16	-0.0199		0.115
chr6	28363350	28000000	rs13201752	ZKSCAN3	G	A	MODERATE	missense_variant		0.00929	-0.01153	30.65	1		4.35e-15	-0.02147	32.33	1		8.88e-16	-0.0187		0.0566
chr6	28363351	28000000	rs13201753	ZKSCAN3	C	A	MODERATE	missense_variant		0.00929	-0.01153	30.65	1		2.96e-15	-0.0216	32.31	1		6.35e-16	-0.0188		0.0534
chr6	28390543	28000000	rs1361385	ZSCAN12	G	A	MODERATE	missense_variant		0.0112	-0.01118	31.29	1		2.23e-15	-0.02162	32.68	1		6.7e-16	-0.0187		0.044
chr6	28390558	28000000	rs1416918	ZSCAN12	C	G	MODERATE	missense_variant		0.0112	-0.01118	31.29	1		1.85e-15	-0.02169	32.69	1		5.68e-16	-0.0188		0.0427
chr6	28398374	28000000	rs2232423	ZSCAN12	G	A	MODERATE	missense_variant		0.00223	-0.02502	6.74	1		8.29e-44	-0.05499	10.92	1		1.78e-43	-0.0493		0.001
chr6	28515705	28000000	rs406113	GPX6	C	A	MODERATE	missense_variant		0.0032	0.01234	38.82	0.9998		6.93e-15	0.02121	33.2	1		4.16e-16	0.0186		0.0759
chr6	28605229	28000000	rs442439	ZBED9	A	G	LOWEST	intergenic_variant		0.0617	-0.00846	28.66	0.9999		8.45e-19	-0.02371	35.62	1		1.01e-17	-0.0198		0.0038
chr6	28700703	28000000	rs7383248	.	C	A	LOWEST	intergenic_variant		0.00629	-0.01121	46.33	0.9999		4.49e-17	-0.0215	46.18	1		1.01e-17	-0.0186		0.0334
chr6	28904669	28000000	rs209126	TRIM27	T	C	MODERATE	splice_region_variant		0.000287	0.01484	49.92	0.9999		2.5e-25	0.02653	47.35	1		6.38e-27	0.0233		0.0153
chr6	29087146	29000000	rs149723131	OR2B3	G	A	MODERATE	missense_variant		5.64e-15	0.12913	1.61	0.9653		1.81e-11	0.07857	1.12	1		1.56e-23	0.0954		0.0125
chr6	29112567	29000000	rs3749977	OR2J3	A	G	MODERATE	missense_variant		0.00238	-0.01512	21.51	1		6.05e-07	-0.01539	23.22	1		5.16e-09	-0.0153		0.963
chr6	29173855	29000000	rs3116855	OR2J2	T	C	MODERATE	missense_variant		8.33e-05	-0.01609	47.35	0.9999		1.14e-21	-0.02436	51.93	0.9999		2.03e-24	-0.022		0.086
chr6	29173966	29000000	rs3129157	OR2J2	A	G	MODERATE	missense_variant		8.67e-06	0.04777	3.76	0.9998		6.18e-30	0.07537	3.95	1		3.24e-33	0.0677		0.0288
chr6	29174072	29000000	rs3116856	OR2J2	T	C	MODERATE	missense_variant		0.00241	-0.01249	43.51	0.9999		1.12e-19	-0.02321	46.44	1		1.27e-20	-0.0202		0.0269
chr6	29174287	29000000	rs3130743	OR2J2	A	G	MODERATE	missense_variant		8.97e-05	-0.01602	47.34	0.9999		1.92e-21	-0.02424	51.87	1		3.61e-24	-0.0219		0.0878
chr6	29306709	29000000	rs9257694	OR14J1	T	C	MODERATE	missense_variant		0.000401	-0.01451	46.36	0.9988		1.44e-17	-0.02177	50.25	1		7.98e-20	-0.0197		0.133
chr6	29374998	29000000	rs3749971	OR12D3	A	G	MODERATE	missense_variant		0.00239	-0.02449	6.94	1		4.13e-38	-0.04979	11.71	1		2.24e-38	-0.0451		0.0047
chr6	29397010	29000000	rs3128853	OR12D2	C	T	MODERATE	missense_variant		1.82e-05	0.04319	4.3	0.9999		6.85e-28	0.06729	4.3	1		5.35e-31	0.0608		0.0412
chr6	29397061	29000000	rs2073152	OR12D2	G	C	MODERATE	missense_variant		1.69e-06	0.02131	30.13	0.9998		2.45e-14	0.02166	27.32	0.9999		2.21e-19	0.0216		0.946
chr6	29440193	29000000	rs2074469	OR10C1	C	T	MODERATE	missense_variant		0.00128	-0.01702	18.24	0.9999		2.84e-07	-0.01651	19.04	1		1.36e-09	-0.0166		0.934
chr6	29440751	29000000	rs2074464	OR10C1	A	G	MODERATE	missense_variant		4.19e-09	0.02409	45.4	1		2.42e-20	0.02386	42.72	0.9901		6.5e-28	0.0239		0.962
chr6	29555899	29000000	rs8337	UBD	C	G	MODERATE	missense_variant		2.93e-06	0.0213	27.95	0.9993		8.24e-15	0.02237	26.05	0.9866		1.29e-19	0.0221		0.843
chr6	29638161	29000000	rs371725590,rs552315868,rs774723265	.	TTTTCTTTCTTTC	TTTTCTTTC	LOWEST	intergenic_variant		0.00275	0.04625	1.77	0.9998		8.25e-09	0.05749	1.85	0.9946		1.01e-10	0.0542		0.541
chr6	29666235	29000000	rs3130253	MOG	A	G	MODERATE	missense_variant		2.15e-09	0.04392	8.5	0.9993		3.49e-37	0.05576	9.07	0.9673		1.38e-44	0.0527		0.166
chr6	29673008	29000000	rs2535241	ZFP57	A	T	MODERATE	missense_variant		0.00278	0.04614	1.77	1		1.16e-08	0.05682	1.92	1		1.4e-10	0.0537		0.561
chr6	29695825	29000000	rs79612264	HLA-F,ZFP57	G	A	LOWEST	intergenic_variant		0.00275	0.04618	1.77	1		8.31e-09	0.05739	1.94	0.9955		1.01e-10	0.0541		0.542
chr6	29725234	29000000	rs1736924	HLA-F	C	T	MODERATE	missense_variant		1.85e-08	0.02973	18.25	1		2.4e-33	0.03973	17.81	1		1.07e-39	0.0369		0.109
chr6	29727000	29000000	rs17875384	HLA-F	A	G	MODERATE	missense_variant		0.00303	0.04574	1.77	1		9.65e-09	0.05709	1.93	0.9979		1.29e-10	0.0538		0.537
chr6	29915132	29000000	rs1611464	HLA-A	T	C	LOWEST	intergenic_variant		0.0604	0.01411	8.01	0.9926		9.7e-11	0.03104	8.72	0.9216		1.01e-10	0.0261		0.0576
chr6	29942625	29000000	rs1136656	HLA-A	A	G	MODERATE	splice_region_variant		0.356	0.00578	12.16	0.9998		7.91e-15	0.03417	9.72	0.9993		5.64e-12	0.0248		0.0002
chr6	29942780	29000000	rs1136659	HLA-A	A	T	MODERATE	missense_variant		0.0448	0.01648	6.87	0.9723		3.35e-09	0.0291	7.69	0.9872		1.03e-09	0.0258		0.188
chr6	29942886	29000000	rs707910	HLA-A	A	G	MODERATE	missense_variant		4.09e-06	-0.029	11.98	0.9998		4.11e-32	-0.03796	18.93	1		2.12e-36	-0.0361		0.205
chr6	29942948	29000000	rs199474430	HLA-A	G	C	MODERATE	missense_variant		0.357	0.00577	12.16	0.9997		8.69e-15	0.03419	9.7	0.9962		6.25e-12	0.0248		0.0002
chr6	29942954	29000000	rs79361534	HLA-A	A	G	MODERATE	missense_variant		4.05e-06	-0.02902	11.98	0.9998		2.1e-32	-0.03818	18.9	0.9987		1.11e-36	-0.0363		0.195
chr6	29942965	29000000	rs281864739,rs78306866	HLA-A	G	C	MODERATE	missense_variant		2.5e-05	0.01828	33.26	0.9998		5.95e-19	0.02487	30.56	0.9835		1.7e-22	0.0229		0.202
chr6	29942982	29000000	rs1071742	HLA-A	C	T	MODERATE	missense_variant		0.00109	-0.01809	16.34	0.9996		2.69e-07	-0.01546	27.98	0.8692		1.22e-09	-0.0161		0.677
chr6	29942990	29000000	rs1136689	HLA-A	C	G	MODERATE	missense_variant		0.0489	0.01047	18.64	0.983		1.27e-15	0.02992	14.8	0.944		1.67e-14	0.0235		0.0028
chr6	29942994	29000000	rs1136690	HLA-A	T	C	MODERATE	missense_variant		0.0489	0.01047	18.64	0.983		3.15e-16	0.02991	16.18	0.9124		4.39e-15	0.0237		0.0026
chr6	29942996	29000000	rs9260138	HLA-A	G	C	MODERATE	missense_variant		0.0489	0.01047	18.64	0.983		1.29e-15	0.02991	14.8	0.944		1.69e-14	0.0235		0.0028
chr6	29942997	29000000	rs9260139	HLA-A	C	T	MODERATE	missense_variant		0.0489	0.01047	18.64	0.983		3.21e-16	0.02991	16.18	0.9122		4.46e-15	0.0237		0.0026
chr6	29943000	29000000	rs9260140	HLA-A	T	G	MODERATE	missense_variant		0.0489	0.01047	18.64	0.983		1.29e-15	0.02991	14.8	0.9441		1.69e-14	0.0235		0.0028
chr6	29943024	29000000	rs1136692	HLA-A	A	C	MODERATE	missense_variant,splice_region_variant		0.00603	-0.01298	26.56	0.9776		1.06e-25	-0.02925	29.86	0.9926		1.99e-25	-0.025		0.003
chr6	29943309	29000000	rs1136700	HLA-A	C	T	MODERATE	missense_variant		0.000818	-0.01538	26.96	0.9998		3.86e-24	-0.02741	34.39	0.9863		1.76e-25	-0.0243		0.0242
chr6	29943426	29000000	rs1059517	HLA-A	C	A	MODERATE	missense_variant		0.0352	0.01107	18.6	0.9963		3.09e-09	0.01922	20.6	0.9907		7.74e-10	0.017		0.187
chr6	29943445	29000000	rs1059535	HLA-A	T	C	MODERATE	missense_variant		1.68e-05	-0.02824	11.28	0.9825		4.23e-32	-0.0383	18.7	0.9881		9.77e-36	-0.0363		0.17
chr6	29943479	29000000	rs1059542	HLA-A	T	G	MODERATE	missense_variant		3.82e-06	0.02686	14.5	0.999		1.4e-21	0.03421	15.65	0.9148		5.22e-26	0.0322		0.282
chr6	29943549	29000000	rs2517725	HLA-A	G	A	MODERATE	splice_region_variant		0.0321	0.02556	3.04	0.9971		4.67e-13	0.04692	4.04	0.9634		1.59e-13	0.0421		0.116
chr6	29944148	29000000	rs77235917	HLA-A	T	C	MODERATE	missense_variant							1.59e-09	0.02948	7.45	0.9708		1.59e-09	0.0295		1
chr6	29944520	29000000	rs1136949	HLA-A	G	A	MODERATE	missense_variant		0.356	0.00578	12.16	0.9998		1.18e-14	0.03401	9.68	0.9975		7.75e-12	0.0247		0.0002
chr6	29944524	29000000	rs41558618	HLA-A	A	C	MODERATE	missense_variant		0.0024	0.04685	1.77	0.9999		6.36e-08	0.05576	1.79	0.9606		6.26e-10	0.053		0.631
chr6	29944609	29000000	rs1137160	HLA-A	C	G	MODERATE	missense_variant		0.356	0.00578	12.16	0.9998		2.5e-15	0.03478	9.86	0.9865		2.42e-12	0.0252		0.0002
chr6	29944618	29000000	rs376806238	HLA-A	TGG	T	MODERATE	splice_region_variant							7.64e-09	0.03356	6.19	0.8287		7.64e-09	0.0336		1
chr6	29944621	29000000	rs9260191	HLA-A	T	A	MODERATE	splice_region_variant							7.64e-09	0.03356	6.19	0.8287		7.64e-09	0.0336		1
chr6	29945053	29000000	rs2571381	HLA-A	T	C	MODERATE	splice_region_variant		0.000283	0.0203	16	0.9977		1.53e-14	0.02635	16.68	0.9831		2.94e-17	0.0247		0.356
chr6	29945260	29000000	rs1137631	HLA-A	A	G	MODERATE	missense_variant		0.0476	0.01165	14.38	0.9885		2.64e-12	0.0276	14.04	0.901		4.75e-12	0.0227		0.0243
chr6	29949108	29000000	rs9260313	HLA-A	C	T	LOW	downstream_gene_variant		0.00189	0.01328	35.1	0.9999		4.44e-24	0.02945	29.27	0.9584		4.72e-24	0.0243		0.0018	27863252	Astle WJ	17.11.2016	European
chr6	30062337	30000000	rs9261269	ZNRD1	A	G	MODERATE	splice_region_variant		1.83e-07	0.03242	12.42	1		1.89e-26	0.04035	12.65	1		3.82e-32	0.0382		0.276
chr6	30071572	30000000	rs1057539	RNF39	T	C	MODERATE	missense_variant		0.022	0.01567	9.81	0.9999		1.15e-13	0.03682	7.02	0.9999		1.94e-13	0.0295		0.0123
chr6	30103553	30000000	rs1116221	TRIM31	T	C	MODERATE	missense_variant		0.039	-0.00966	25.49	1		2.38e-20	-0.02615	28.51	1		2.72e-19	-0.0217		0.0026
chr6	30110498	30000000	rs2523989	TRIM31	T	C	MODERATE	missense_variant		0.121	-0.00943	12.97	1		7.57e-25	-0.03454	16.6	1		1.66e-22	-0.0287		0.0003
chr6	30490287	30000000	rs1264457	HLA-E	G	A	MODERATE	missense_variant		0.0491	0.00819	40.43	0.9993		4.87e-11	0.01714	39.98	1		3.68e-11	0.0146		0.0683
chr6	30590700	30000000	rs4148252,rs72545970	ABCF1	G	GA	HIGH	frameshift_variant		0.00116	0.01382	35.5	1		2.34e-18	0.02371	32.09	1		7.8e-20	0.0208		0.05
chr6	30643899	30000000	rs1140809	ATAT1	A	C	LOW	3_prime_UTR_variant		5.44e-05	-0.01653	45.74	0.9997		3.96e-09	-0.01503	52.27	1		1.01e-12	-0.0154		0.755
chr6	30647467	30000000	rs28360037	C6orf136	A	G	MODERATE	missense_variant		0.0245	0.02611	3.18	0.9996		1.92e-12	0.0445	4.15	0.9931		3.92e-13	0.0403		0.164
chr6	30684952	30000000	rs2213944	PPP1R18	A	G	MODERATE	missense_variant		0.0302	-0.10832	0.17	1		5.22e-10	-0.08352	0.87	0.9996		5.31e-11	-0.0852		0.632
chr6	30685004	30000000	rs9262143	PPP1R18	T	C	MODERATE	missense_variant		0.0225	-0.01692	8.31	1		8.62e-29	-0.03997	13.79	1		3.24e-28	-0.0356		0.0051
chr6	30712186	30000000	rs2844707	MDC1	C	A	MODERATE	missense_variant		0.0302	-0.10832	0.17	1		5.84e-10	-0.0832	0.87	1		5.96e-11	-0.0849		0.627
chr6	30713191	30000000	rs2517560	MDC1	T	C	MODERATE	missense_variant		0.0302	-0.10832	0.17	1		5.73e-10	-0.08328	0.87	1		5.85e-11	-0.085		0.629
chr6	30744028	30000000	rs3094124	IER3	C	G	MODERATE	missense_variant		9.1e-08	0.03843	8.9	0.9991		4.03e-16	0.03572	8.87	1		2.25e-22	0.0365		0.748
chr6	30894646	30000000	rs1264319	DDR1	T	C	MODERATE	missense_variant		0.899	-0.0007	16.5	1		4.29e-14	-0.02298	21.76	1		2.47e-11	-0.0178		0.0004
chr6	30926164	30000000	rs4678	VARS2	A	G	MODERATE	missense_variant		0.12	-0.00835	17.67	0.9997		1.42e-17	-0.02645	20.99	1		3.11e-16	-0.0219		0.0036
chr6	30931747	30000000	rs3131787	SFTA2	C	T	MODERATE	missense_variant		0.128	-0.00819	17.68	1		1.33e-17	-0.02648	20.87	1		3.36e-16	-0.0219		0.0032
chr6	30952347	30000000	rs3132580	DPCR1	A	G	MODERATE	missense_variant		5.53e-05	-0.02616	11.26	0.9999		1.84e-31	-0.04007	15.64	1		3.13e-34	-0.037		0.0581
chr6	30986468	30000000	rs1634730	MUC21	T	C	MODERATE	missense_variant		6.71e-09	0.02511	34.91	0.9923		1.58e-14	0.02186	28.1	1		7.77e-22	0.0228		0.53
chr6	31025813	31000000	rs12179536	MUC22	G	A	MODERATE	missense_variant		0.00145	0.016	20.9	0.9985		2.3e-07	0.01787	16.38	1		1.3e-09	0.0173		0.759
chr6	31026471	31000000	rs28360986	MUC22	G	C	MODERATE	missense_variant		1.67e-05	-0.03063	9.05	0.9874		4.18e-11	-0.02872	9.49	0.9576		3.43e-15	-0.0292		0.819
chr6	31026476	31000000	rs28360987	MUC22	A	G	MODERATE	missense_variant		2.17e-06	-0.03195	10.19	0.985		7.2e-11	-0.02576	12.59	0.9426		1.08e-15	-0.0273		0.429
chr6	31028328	31000000	rs9262548	MUC22	T	C	MODERATE	missense_variant		0.0799	-0.08224	0.19	0.9974		7.91e-09	-0.06744	1.18	0.9741		1.72e-09	-0.0683		0.76
chr6	31111866	31000000	rs1265054	C6orf15	C	T	MODERATE	missense_variant		0.000232	-0.0152	42.82	1		5.01e-29	-0.02848	51.86	1		2.37e-30	-0.0248		0.0062
chr6	31112112	31000000	rs1265053	C6orf15	G	C	MODERATE	missense_variant		0.000231	-0.01522	42.74	0.9999		3.2e-29	-0.02857	51.65	1		1.56e-30	-0.0249		0.0059
chr6	31112117	31000000	rs2233977	C6orf15	G	A	MODERATE	missense_variant		2.47e-05	-0.02323	16.46	0.9999		6.16e-06	-0.01499	18.07	1		1.46e-09	-0.0172		0.2
chr6	31112232	31000000	rs2233975	C6orf15	C	T	MODERATE	missense_variant		0.115	-0.07493	0.18	1		6.16e-09	-0.06777	1.16	1		1.74e-09	-0.0682		0.884
chr6	31112239	31000000	rs2233974	C6orf15	G	C	MODERATE	missense_variant		0.0442	-0.01218	13.15	0.9999		7.47e-26	-0.03371	19.34	1		1.41e-24	-0.029		0.0017
chr6	31116036	31000000	rs3130981	CDSN	T	C	MODERATE	missense_variant		0.00436	0.01286	28.76	1		3.41e-11	0.01921	25.61	1		1.1e-12	0.0174		0.236
chr6	31116386	31000000	rs3132554	CDSN	A	G	MODERATE	missense_variant		0.22	-0.005	48.36	1		1.54e-09	-0.01546	52.54	1		8.02e-09	-0.0125		0.0299
chr6	31117010	31000000	rs707913	CDSN	G	A	MODERATE	missense_variant		0.00532	0.01282	26.89	0.9998		9.36e-13	0.02235	20.94	1		7.99e-14	0.0193		0.0868
chr6	31117165	31000000	rs34182778,rs57244323	CDSN	G	GCTT	MODERATE	inframe_deletion		1.56e-06	-0.02474	19.6	1		4.18e-40	-0.03787	26.98	1		4.66e-44	-0.0348		0.0258
chr6	31117187	31000000	rs3130984	CDSN	T	C	MODERATE	missense_variant		0.00432	0.01287	28.76	1		4.26e-11	0.01913	25.59	1		1.34e-12	0.0173		0.243
chr6	31120368	31000000	rs3095318	CDSN	A	T	MODERATE	missense_variant		2.29e-06	-0.02461	19.06	1		3.81e-40	-0.03806	25.84	0.9999		6.64e-44	-0.0349		0.0236
chr6	31134480	31000000	rs374975101	C6orf15,MUC22	A	AT	LOW	downstream_gene_variant		0.092	-0.08051	0.18	0.9979		4.23e-09	-0.07031	1.28	0.9727		1.01e-09	-0.0709		0.836
chr6	31138080	31000000	rs373592714,rs79153019	PSORS1C2	A	AG	HIGH	frameshift_variant		4.29e-05	-0.02941	8.9	0.9987		2.82e-13	-0.02901	11.22	1		5.73e-17	-0.0291		0.962
chr6	31138114	31000000	rs2233952	PSORS1C2	A	G	MODERATE	missense_variant		0.000648	0.01962	14.83	0.9973		3.81e-09	0.02228	12.43	1		1.07e-11	0.0215		0.7
chr6	31138712	31000000	rs1265096	PSORS1C1	A	G	MODERATE	missense_variant		0.00203	0.01848	13.43	0.9992		1.79e-08	0.02819	6.43	1		2.98e-10	0.0242		0.213
chr6	31139871	31000000	rs1063646	PSORS1C1	T	C	MODERATE	missense_variant		0.00936	-0.01632	12.04	0.9998		4.37e-12	-0.02337	17.09	1		2.31e-13	-0.0218		0.323
chr6	31142614	31000000	rs1576	CCHCR1	C	G	MODERATE	missense_variant		0.00307	-0.01409	24.46	1		1.16e-23	-0.02738	32	1		2.69e-24	-0.0241		0.0154
chr6	31144960	31000000	rs130079	CCHCR1	A	C	MODERATE	missense_variant		0.000686	-0.01773	18.93	1		3.62e-24	-0.02955	25.33	1		7.75e-26	-0.0267		0.0481
chr6	31145306	31000000	rs1265076	CCHCR1	A	G	MODERATE	splice_region_variant		0.00305	-0.0141	24.46	1		1.75e-23	-0.02726	31.94	0.9999		3.82e-24	-0.024		0.0164
chr6	31145498	31000000	rs886401	CCHCR1	A	G	MODERATE	splice_region_variant							1.95e-39	0.03599	43.03	0.8795		1.95e-39	0.036		1
chr6	31145499	31000000	rs886400	CCHCR1	G	A	MODERATE	splice_region_variant							8.82e-42	0.03554	37.69	0.9998		8.82e-42	0.0355		1
chr6	31148469	31000000	rs130068	CCHCR1	A	G	MODERATE	missense_variant		0.00173	-0.0133	36.26	1		1.43e-16	-0.0213	43.85	1		3.69e-18	-0.0191		0.107
chr6	31150734	31000000	rs130067	CCHCR1	G	T	MODERATE	missense_variant		0.0078	0.01233	26.33	0.9999		1.14e-17	0.02728	19.85	1		1.13e-17	0.0225		0.0079
chr6	31154705	31000000	rs130076	CCHCR1	A	G	MODERATE	missense_variant		0.000329	-0.01925	17.67	1		2.09e-23	-0.02958	23.81	1		1.31e-25	-0.0272		0.0919
chr6	31154723	31000000	rs130065	CCHCR1	A	G	MODERATE	missense_variant		0.000295	-0.01941	17.66	1		1.19e-22	-0.02912	23.5	1		5.64e-25	-0.0268		0.114
chr6	31161533	31000000	rs7750641	TCF19	T	C	MODERATE	missense_variant		0.0167	-0.01691	9.28	1		2.34e-26	-0.03738	14.57	1		3.87e-26	-0.0333		0.0095
chr6	31161839	31000000	rs2073721	TCF19	A	G	MODERATE	missense_variant		0.0525	0.00857	30.98	1		1.07e-12	0.02098	24.97	1		2.54e-12	0.0172		0.0195
chr6	31164872	31000000	rs2394882	POU5F1	A	C	MODERATE	splice_region_variant		0.0471	0.00843	36.6	1		5.43e-10	0.01698	31.94	1		3.13e-10	0.0145		0.0904
chr6	31166166	31000000	rs3130932	POU5F1	C	A	HIGH	start_lost		0.047	0.00843	36.6	1		6.21e-10	0.01692	31.94	1		3.5e-10	0.0144		0.0928
chr6	31269999	31000000	rs1050118	HLA-C	T	C	MODERATE	missense_variant		0.00053	-0.01626	25.49	0.9999		2.07e-10	-0.01798	29.43	0.9841		4.75e-13	-0.0175		0.754
chr6	31270085	31000000	rs9264621	HLA-C	C	T	MODERATE	missense_variant,splice_region_variant		0.00131	-0.02013	12.12	0.9993		5.15e-12	-0.0246	14.53	0.9993		3.25e-14	-0.0235		0.535
chr6	31270378	31000000	rs1050328	HLA-C	A	G	MODERATE	missense_variant		0.0466	0.00863	32.84	0.9998		1.73e-09	0.01739	26.79	0.9967		9.69e-10	0.0147		0.0924
chr6	31270455	31000000	rs1050343	HLA-C	A	G	MODERATE	missense_variant		0.0619	0.02592	2.23	0.9995		1.87e-09	0.03636	4.67	0.9988		3.99e-10	0.0347		0.49
chr6	31271313	31000000	rs34592426	HLA-C	C	G	MODERATE	missense_variant		0.0145	0.01225	21.37	0.9904		2.91e-09	0.02042	19.91	0.8374		3.43e-10	0.0178		0.178
chr6	31271630	31000000	rs17408553	HLA-C	T	G	MODERATE	missense_variant		4.21e-05	-0.01809	31.01	0.9999		1.63e-11	-0.01803	35.62	0.9936		3.18e-15	-0.018		0.99
chr6	31271640	31000000	rs2308557	HLA-C	T	C	MODERATE	missense_variant		4.22e-05	-0.01809	31.01	0.9999		1.59e-11	-0.01804	35.57	0.9938		3.11e-15	-0.0181		0.992
chr6	31271672	31000000	rs28626310	HLA-C	G	C	MODERATE	missense_variant		0.0344	-0.01343	11.83	0.9999		5.52e-29	-0.03591	19.38	0.9959		8.82e-28	-0.0313		0.0016
chr6	31271766	31000000	rs1050428	HLA-C	T	C	MODERATE	missense_variant		0.00123	-0.02022	12.13	0.9998		5.37e-12	-0.0246	14.51	0.9986		3.18e-14	-0.0235		0.543
chr6	31271999	31000000	rs2074493	HLA-C	C	A	MODERATE	missense_variant,splice_region_variant		0.00343	0.01327	28.07	0.9999		4.72e-08	0.01662	22.98	0.9972		7.02e-10	0.0156		0.54
chr6	31272351	31000000	rs2074489	HLA-C	T	C	LOW	upstream_gene_variant		0.00328	0.01335	27.93	0.9998		7.27e-08	0.01651	22.22	0.9987		1.01e-09	0.0155		0.565
chr6	31274306	31000000	rs2524081	HLA-C	C	G	LOW	upstream_gene_variant		0.00011	-0.02579	10.47	0.9999		3.58e-16	-0.03005	13.52	0.9904		2.15e-19	-0.0291		0.577	27863252	Astle WJ	17.11.2016	European
chr6	31354625	31000000	rs2442718	HLA-B	T	C	MODERATE	splice_region_variant		2.9e-05	-0.01873	29.64	0.9995		2.36e-16	-0.02154	36.82	0.9992		3.9e-20	-0.0208		0.589
chr6	31356168	31000000	rs2596493	HLA-B	A	C	MODERATE	splice_region_variant		2.01e-09	0.0269	29.56	0.9998		1.07e-29	0.03559	19.88	0.9977		5.22e-37	0.0327		0.113
chr6	31356181	31000000	rs1131279	HLA-B	T	G	MODERATE	missense_variant		1.99e-09	0.02691	29.56	0.9997		1.12e-28	0.03481	20.14	0.9888		4.31e-36	0.0322		0.149
chr6	31356259	31000000	rs151341293	HLA-B	T	A	MODERATE	missense_variant		0.0102	0.01098	42.54	0.9629		4.25e-10	0.0185	53.92	0.7409		4.23e-11	0.0161		0.148
chr6	31356274	31000000	rs41551018	HLA-B	A	C	MODERATE	missense_variant		6.51e-05	0.02657	10.54	0.9976		1.98e-10	0.03835	5.15	0.9042		1.4e-13	0.033		0.189
chr6	31356287	31000000	rs41541519	HLA-B	A	T	MODERATE	missense_variant		7.04e-05	0.02639	10.56	0.9987		2.4e-11	0.03715	5.7	0.9575		1.69e-14	0.0327		0.214
chr6	31356749	31000000	rs1131212	HLA-B	C	G	MODERATE	missense_variant		0.0234	0.0104	27.47	0.9994		3.71e-13	0.02262	24.04	0.9		3.22e-13	0.0188		0.0276
chr6	31356925	31000000	rs1050486	HLA-B	C	T	MODERATE	missense_variant		0.0708	0.00774	46.86	0.9231		2.31e-15	0.02255	38.28	0.8556		2.97e-14	0.018		0.004
chr6	31356965	31000000	rs147324178	HLA-B	T	C	MODERATE	splice_region_variant		6.69e-05	0.01938	23.04	0.9997		1.06e-17	0.03066	14.6	0.993		2e-20	0.0267		0.0616
chr6	31411179	31000000	rs1051790	MICA	G	C	MODERATE	missense_variant		0.0553	0.01441	7.99	0.9999		1.46e-08	0.02054	15.03	1		2.91e-09	0.0194		0.463
chr6	31411188	31000000	rs1051791	MICA	A	G	MODERATE	missense_variant		0.695	-0.00843	0.92	0.9999		1.54e-09	-0.06693	1.3	0.9992		2.9e-08	-0.0546		0.0155
chr6	31411338	31000000	rs1131896	MICA	A	G	MODERATE	missense_variant		0.436	0.00397	20.08	0.9992		6.74e-10	0.01871	23.73	0.9995		1.17e-08	0.0149		0.013
chr6	31411357	31000000	rs1131897	MICA	G	C	MODERATE	missense_variant,splice_region_variant		0.009	0.02539	4.62	0.9998		2.18e-15	0.03755	8.17	0.9998		1.3e-16	0.0352		0.261
chr6	31411364	31000000	rs2256026	MICA	G	C	MODERATE	splice_region_variant		0.0541	0.01448	7.99	0.9999		8.72e-09	0.02102	14.93	0.9999		1.78e-09	0.0198		0.434
chr6	31505769	31000000	rs3131639	MICB	A	G	MODERATE	missense_variant		0.146	0.00654	29.01	1		7.59e-17	0.02506	22.82	1		9.99e-15	0.0193		0.0006
chr6	31506180	31000000	rs3134900	MICB	G	C	MODERATE	missense_variant		0.0147	-0.01777	8.73	1		1.12e-34	-0.0445	13.99	0.9997		1.28e-33	-0.0392		0.001
chr6	31509904	31000000	rs1065076	MICB	A	G	MODERATE	missense_variant		0.133	0.0066	31.43	0.9999		1.02e-15	0.023	26.37	1		4.66e-14	0.0181		0.0018
chr6	31529148	31000000	rs3093983	MCCD1	G	A	MODERATE	missense_variant		0.0395	0.00974	24.75	1		2.41e-16	0.02623	19.12	1		1.92e-15	0.0211		0.0039
chr6	31546470	31000000	rs9267488	ATP6V1G2	G	A	MODERATE	splice_region_variant		0.0114	-0.01845	8.71	0.9998		1.66e-35	-0.04554	13.53	1		1.7e-34	-0.0401		0.0009
chr6	31558135	31000000	rs3130062	NFKBIL1	C	T	MODERATE	missense_variant		0.0011	0.02231	9.93	0.9962		4.3e-11	0.03289	7.56	0.8626		4.18e-13	0.0292		0.211
chr6	31573007	31000000	rs1041981	LTA	A	C	MODERATE	missense_variant		7.81e-05	-0.01662	38.12	0.9999		1.52e-27	-0.02883	36.21	1		1.22e-29	-0.0254		0.014
chr6	31628105	31000000	rs1046080	PRRC2A	C	A	MODERATE	missense_variant		0.198	0.00571	30.7	1		1.01e-27	0.03093	27.59	1		4.83e-23	0.0236		0
chr6	31633567	31000000	rs2272593	PRRC2A	T	C	MODERATE	missense_variant		0.196	0.00573	30.7	1		9.35e-28	0.03095	27.54	1		4.43e-23	0.0236		0
chr6	31635190	31000000	rs1046089	PRRC2A	A	G	MODERATE	missense_variant		0.122	-0.00662	34.81	1		2.81e-18	-0.02319	35.82	1		2.02e-16	-0.0186		0.001
chr6	31636267	31000000	rs3132453	PRRC2A	T	G	MODERATE	missense_variant		0.0499	0.01303	10.64	0.9935		2.29e-12	0.03204	7.95	1		5.47e-12	0.0259		0.0184
chr6	31636814	31000000	rs10885	PRRC2A	T	C	MODERATE	missense_variant		0.0484	-0.01123	15.31	1		1.41e-40	-0.04274	19.39	1		2.43e-36	-0.0351		0
chr6	31652243	31000000	rs813115	BAG6	G	A	MODERATE	splice_region_variant		0.288	-0.00449	36.7	1		2.3e-22	-0.02565	37.64	0.9999		1.16e-18	-0.0197		0
chr6	31659746	31000000	rs3130617	C6orf47	C	T	MODERATE	missense_variant		0.196	0.00572	30.7	1		1.21e-27	0.03091	27.49	1		5.5e-23	0.0236		0
chr6	31664357	31000000	rs3130618	GPANK1	A	C	MODERATE	missense_variant		0.0514	-0.01108	15.31	1		1.91e-40	-0.04263	19.4	1		3.59e-36	-0.035		0
chr6	31724609	31000000	rs11575845	C6orf25	G	C	MODERATE	missense_variant		0.0569	0.02239	3.15	0.9999		4.2e-13	0.03768	6.32	1		1.36e-13	0.0352		0.235
chr6	31764282	31000000	rs28399992	SAPCD1	C	T	MODERATE	missense_variant		0.679	-0.02351	0.13	0.9848		6.5e-09	-0.08189	0.77	1		9.91e-09	-0.0785		0.319
chr6	31765689	31000000	rs3101017	VWA7	C	T	MODERATE	missense_variant		0.0479	-0.01432	8.84	0.9998		1.62e-38	-0.04854	12.67	0.9995		1.62e-35	-0.0413		0
chr6	31810495	31000000	rs2227956	HSPA1L	G	A	MODERATE	missense_variant		0.119	0.00749	23.64	0.9999		3.77e-17	0.0272	18.6	1		3.93e-15	0.0211		0.0007
chr6	31967973	31000000	rs106287	SKIV2L	A	G	MODERATE	missense_variant		0.159	0.02053	2.02	0.9999		4.05e-08	0.03434	4.06	1		2.16e-08	0.0322		0.384
chr6	31968902	31000000	rs449643	SKIV2L	T	C	MODERATE	missense_variant		0.382	0.00517	13.9	1		6.8e-11	0.02459	13.8	0.9997		2.34e-09	0.019		0.0056
chr6	31980644	31000000	rs35227293,rs70990293	STK19	T	TCTC	MODERATE	splice_region_variant		0.5	0.00396	14.14	1		1.59e-11	0.02528	13.96	0.9984		1.51e-09	0.0191		0.0022
chr6	32049386	32000000	rs9267795	TNXB	A	C	MODERATE	missense_variant		0.232	-0.04589	0.28	0.9999		1.31e-08	-0.06007	1.58	0.9972		6.71e-09	-0.0591		0.722
chr6	32056126	32000000	rs440160	TNXB	C	G	MODERATE	missense_variant		0.117	0.01873	3.02	1		1.48e-09	0.03385	5.34	0.9994		8.22e-10	0.0311		0.252
chr6	32058330	32000000	rs1009382	TNXB	C	T	MODERATE	missense_variant		0.0455	0.00855	35.48	0.9999		9.97e-09	0.01604	29.63	1		3.85e-09	0.0138		0.143
chr6	32096949	32000000	rs1150752	TNXB	C	T	MODERATE	missense_variant		0.051	-0.01416	8.79	0.9999		7.66e-38	-0.04835	12.41	1		7.48e-35	-0.0411		0
chr6	32154609	32000000	rs3134604	PPT2	C	G	MODERATE	missense_variant		0.241	0.0062	18.23	0.9996		1.71e-13	0.02697	13.68	1		1.72e-11	0.0203		0.0012
chr6	32154695	32000000	rs3096696	PPT2	A	C	MODERATE	missense_variant		0.0862	-0.00917	17.83	0.9997		3.23e-15	-0.02367	23.04	1		1.24e-14	-0.0202		0.018
chr6	32166733	32000000	rs3096697	EGFL8	A	G	MODERATE	missense_variant		0.0914	-0.00902	17.83	0.9999		4.84e-15	-0.02354	23.01	1		1.97e-14	-0.02		0.0179
chr6	32183666	32000000	rs2070600	AGER	T	C	MODERATE	missense_variant		0.0119	-0.02527	4.3	0.999		1.02e-12	-0.0367	6.3	1		6.88e-14	-0.0343		0.311
chr6	32212846	32000000	rs9267835	NOTCH4	A	C	MODERATE	missense_variant		0.232	-0.04637	0.28	0.9989		1.23e-09	-0.06614	1.38	0.9954		6.67e-10	-0.0647		0.623
chr6	32218145	32000000	rs9279512	NOTCH4	C	CAG	LOWEST	intron_variant		0.000868	-0.0141	36.66	0.9998		2.99e-08	-0.01427	43.26	0.9992		1.01e-10	-0.0142		0.974
chr6	32218273	32000000	rs3134797	NOTCH4	A	G	LOWEST	intron_variant		0.000947	-0.014	36.65	1		2.75e-08	-0.0143	43.24	1		1.01e-10	-0.0142		0.951
chr6	32220606	32000000	rs422951	NOTCH4	C	T	MODERATE	missense_variant		0.00171	-0.01322	37.56	0.9998		2.49e-10	-0.01625	43.71	1		1.99e-12	-0.0154		0.539
chr6	32222613	32000000	rs915894	NOTCH4	G	T	MODERATE	missense_variant		0.0459	-0.00892	29.62	0.9993		5.87e-29	-0.02912	39.43	1		1.71e-26	-0.024		0.0001
chr6	32293475	32000000	rs7775397	C6orf10	G	T	MODERATE	missense_variant		0.063	-0.01374	8.42	0.9999		6.53e-39	-0.04919	12.33	1		1.12e-35	-0.0419		0
chr6	32293730	32000000	rs3749966	C6orf10	C	T	MODERATE	missense_variant		0.00648	-0.01352	21.51	1		3.05e-23	-0.02961	24.02	1		3.56e-23	-0.0253		0.0055
chr6	32332045	32000000	rs1003878	C6orf10	A	G	MODERATE	missense_variant		0.0512	-0.01037	17.94	1		1.51e-36	-0.03767	23.9	1		5.42e-33	-0.0311		0
chr6	32335915	32000000	rs1265754	C6orf10	A	T	MODERATE	missense_variant		0.0664	-0.01356	8.42	0.9999		1.41e-38	-0.04883	12.37	1		2.32e-35	-0.0416		0
chr6	32369909	32000000	rs3129941	C6orf10	A	G	MODERATE	missense_variant		0.00252	0.01358	29.55	1		4.73e-34	0.03601	24.32	1		2.99e-32	0.0292		0
chr6	32518076	32000000	rs201598673	HLA-DRB5	T	C	MODERATE	splice_region_variant		0.256	-0.00488	47.73	0.8648		1.12e-21	-0.03202	79.59	0.8635		1.71e-16	-0.0217		0
chr6	32518660	32000000	rs1136905	HLA-DRB5	C	T	MODERATE	missense_variant		0.0857	-0.00737	52.29	0.8577		1.4e-32	-0.03743	74.44	0.8363		3.11e-26	-0.0269		0
chr6	32518670	32000000	rs139672306	HLA-DRB5	G	A	MODERATE	splice_region_variant		0.0575	0.00808	41.93	0.8655		7.33e-18	0.02934	18.34	0.9055		2.62e-15	0.021		0.0001
chr6	32519532	32000000	rs1059633	HLA-DRB5	T	C	MODERATE	missense_variant		0.01	0.01206	26.32	0.9543		6.19e-21	0.02842	29.02	0.8448		1.68e-20	0.0236		0.0034
chr6	32519576	32000000	rs114293611	HLA-DRB5	C	T	MODERATE	missense_variant		0.0252	-0.01019	43.98	0.8413		6.06e-33	-0.03445	53.6	0.7534		1.33e-29	-0.0275		0
chr6	32519613	32000000	rs77180119	HLA-DRB5	T	G	MODERATE	missense_variant		0.0396	0.00909	34.23	0.8986		4.4e-16	0.02801	17.51	0.9192		1.69e-14	0.0208		0.0007
chr6	32519621	32000000	rs115198947	HLA-DRB5	C	T	MODERATE	missense_variant		0.0376	0.00904	36.58	0.8899		4.4e-16	0.02801	17.51	0.9192		1.86e-14	0.0207		0.0006
chr6	32519650	32000000	rs1136787	HLA-DRB5	G	A	MODERATE	splice_region_variant		0.485	-0.00305	43.76	0.8551		3.77e-21	-0.02782	72.41	0.9028		2.15e-16	-0.0201		0
chr6	32521958	32000000	rs115817940	HLA-DRB5	T	G	MODERATE	missense_variant		0.126	-0.00751	23.57	0.9729		2.19e-36	-0.04379	26.88	0.6755		6.19e-29	-0.0317		0
chr6	32522009	32000000	rs41541218	HLA-DRB5	G	T	MODERATE	missense_variant		0.0554	-0.00963	22.98	0.9443		6.76e-14	-0.02961	20.63	0.6285		1.5e-12	-0.022		0.0018
chr6	32522106	32000000	rs142793258	HLA-DRB5	C	G	MODERATE	missense_variant							2e-23	-0.03191	75.85	0.8424		2e-23	-0.0319		1
chr6	32530184	32000000	rs1064587	HLA-DRB5	T	G	MODERATE	missense_variant		0.0143	0.01097	34.37	0.9109		1.51e-11	0.02349	19.5	0.8665		8.48e-12	0.0188		0.0273
chr6	32530185	32000000	rs701884	HLA-DRB5	T	C	MODERATE	missense_variant		0.00184	0.01544	21.87	0.9962		1.92e-11	0.0234	17.9	0.912		3.29e-13	0.0208		0.189
chr6	32581724	32000000	rs707954	HLA-DRB1	A	C	MODERATE	missense_variant		0.00137	0.01482	44.6	0.8798		1.27e-16	0.02907	15.82	0.9994		1.49e-17	0.0239		0.0142
chr6	32584101	32000000	rs9269939	HLA-DRB1	G	A	MODERATE	splice_region_variant		0.00191	-0.01456	47.18	0.8514		5.48e-10	-0.01951	62.58	0.7037		5.89e-12	-0.018		0.38
chr6	32584102	32000000	rs9269940	HLA-DRB1	C	T	MODERATE	splice_region_variant		0.00191	-0.01455	47.18	0.8514		1.62e-10	-0.01918	51.85	0.7275		1.68e-12	-0.0178		0.406
chr6	32584283	32000000	rs16822820	HLA-DRB1	T	A	MODERATE	missense_variant		0.827	-0.00121	19.29	0.9112		1.16e-42	-0.04566	22.24	0.8207		2.48e-32	-0.0338		0
chr6	32584298	32000000	rs1064664	HLA-DRB1	G	A	MODERATE	missense_variant		0.98	-0.00011	35.21	0.9572		6.29e-20	-0.02698	35.94	0.8108		2.43e-14	-0.0187		0
chr6	32584315	32000000	rs1059569	HLA-DRB1	T	A	MODERATE	missense_variant		0.00144	-0.01748	19.55	0.899		4.31e-24	-0.03141	36.91	0.7224		3.01e-25	-0.028		0.0272
chr6	32584357	32000000	rs1136756	HLA-DRB1	G	T	MODERATE	missense_variant		0.0321	-0.00899	55.55	0.929		1.1e-36	-0.04493	26.13	0.6712		2.46e-28	-0.0299		0
chr6	32584366	32000000	rs9269958	HLA-DRB1	C	T	HIGH	stop_gained		0.0321	0.00899	44.45	0.929		1.3e-22	0.02779	28.07	0.979		1.36e-20	0.0219		0.0002
chr6	32584367	32000000	rs9269959	HLA-DRB1	A	C	MODERATE	missense_variant		0.0321	0.00899	44.45	0.929		1.3e-22	0.02779	28.07	0.979		1.36e-20	0.0219		0.0002
chr6	32589658	32000000	rs9270299	HLA-DRB1	A	C	MODERATE	missense_variant		0.00376	0.01461	21.11	0.9856		3.82e-16	0.02906	15.02	0.9958		8.67e-17	0.0242		0.0193
chr6	32589702	32000000	rs9270302	HLA-DRB1	A	G	MODERATE	missense_variant		0.0317	-0.01111	25.36	0.8792		6.75e-32	-0.04238	21.24	0.7537		1.6e-27	-0.0321		0
chr6	32589706	32000000	rs9270303	HLA-DRB1	T	C	MODERATE	missense_variant		0.0303	0.01003	30.85	0.9358		5.35e-22	0.02945	25.05	0.9245		2.45e-20	0.0236		0.0005
chr6	32589729	32000000	rs707953	HLA-DRB1	C	T	MODERATE	missense_variant		0.0907	-0.00806	39.2	0.8576		2.13e-16	-0.02641	51.44	0.6402		8.81e-15	-0.0207		0.0014
chr6	32637480	32000000	rs1047989	HLA-DQA1	A	C	MODERATE	missense_variant		0.0129	-0.01026	43.36	1		9.73e-20	-0.02361	57.93	0.9928		1.91e-19	-0.0198		0.0061
chr6	32637548	32000000	rs9272434	HLA-DQA1	T	C	MODERATE	splice_region_variant		0.00208	-0.01761	15.03	0.9999		8.52e-48	-0.04382	23.71	0.9933		2.79e-46	-0.0381		0.0001
chr6	32641328	32000000	rs1129740	HLA-DQA1	A	G	MODERATE	missense_variant		0.00033	-0.01466	48.34	1		1.37e-21	-0.02518	58.58	0.9694		2.16e-23	-0.0221		0.0306
chr6	32641349	32000000	rs1071630	HLA-DQA1	C	T	MODERATE	missense_variant		0.00033	-0.01466	48.34	1		1.86e-23	-0.02632	54.91	0.9441		5.05e-25	-0.0229		0.0165
chr6	32641415	32000000	rs1142323	HLA-DQA1	G	A	MODERATE	missense_variant		3.47e-05	-0.02112	20.03	0.9998		1.76e-49	-0.04023	39.08	0.9225		7.78e-51	-0.036		0.0009
chr6	32641439	32000000	rs1142328	HLA-DQA1	T	G	MODERATE	missense_variant		0.007	-0.0115	38.86	0.9471		3.66e-21	-0.02479	60.15	0.9911		3.26e-21	-0.0211		0.0079
chr6	32641445	32000000	rs3208105	HLA-DQA1	T	A	MODERATE	missense_variant		0.00014	-0.01797	26.43	0.9342		3.09e-21	-0.02485	60.09	0.989		4.62e-24	-0.0232		0.203
chr6	32641446	32000000	rs9272697	HLA-DQA1	T	G	MODERATE	missense_variant		0.00014	-0.01797	26.43	0.9342		4.25e-47	-0.04209	26.12	0.9946		3.84e-46	-0.0354		0
chr6	32641447	32000000	rs9272698	HLA-DQA1	C	T	MODERATE	missense_variant		0.00014	-0.01797	26.43	0.9342		4.25e-47	-0.04209	26.12	0.9946		3.85e-46	-0.0354		0
chr6	32641451	32000000	rs28383449	HLA-DQA1	A	G	MODERATE	missense_variant							3.78e-09	0.02141	14.34	0.9915		3.78e-09	0.0214		1
chr6	32641452	32000000	rs9272699	HLA-DQA1	A	C	MODERATE	missense_variant		0.000131	-0.01805	26.43	0.9343		2.02e-48	-0.04281	26.94	0.971		2.82e-47	-0.0359		0
chr6	32641453	32000000	rs1048052	HLA-DQA1	C	A	MODERATE	missense_variant		0.000131	-0.01805	26.43	0.9342		2.02e-48	-0.04281	26.94	0.971		2.82e-47	-0.0359		0
chr6	32641456	32000000	rs3188043	HLA-DQA1	C	T	MODERATE	missense_variant							3.77e-09	0.02141	14.34	0.9914		3.77e-09	0.0214		1
chr6	32641459	32000000	rs4193	HLA-DQA1	A	G	MODERATE	missense_variant		0.00389	-0.01249	36.67	0.9452		8.35e-22	-0.02525	59.88	0.9849		3.06e-22	-0.0218		0.0117
chr6	32641461	32000000	rs534654325	HLA-DQA1	A	AGGT	MODERATE	inframe_deletion		0.00389	-0.01249	36.67	0.9452		5.15e-19	-0.02341	41.27	0.972		8.01e-20	-0.0205		0.0309
chr6	32641477	32000000	rs1142331	HLA-DQA1	T	G	MODERATE	missense_variant		0.000654	-0.014	46.97	0.9868		3.73e-21	-0.02483	59.9	0.9842		1.28e-22	-0.0217		0.0263
chr6	32641478	32000000	rs1142332	HLA-DQA1	T	G	MODERATE	missense_variant		0.000654	-0.014	46.97	0.9868		3.73e-21	-0.02483	59.9	0.9842		1.28e-22	-0.0217		0.0263
chr6	32641502	32000000	rs9272709	HLA-DQA1	T	C	MODERATE	missense_variant							6.34e-20	-0.02404	55.8	0.9568		6.34e-20	-0.024		1
chr6	32641535	32000000	rs1129808	HLA-DQA1	C	A	MODERATE	missense_variant		0.000315	-0.01471	48.34	0.9998		1.33e-20	-0.02445	60.06	0.9897		1.43e-22	-0.0216		0.0451
chr6	32641564	32000000	rs9272712	HLA-DQA1	T	C	MODERATE	splice_region_variant		0.00033	-0.01466	48.34	1		1.2e-20	-0.02448	60.04	0.9891		1.39e-22	-0.0216		0.0432
chr6	32642029	32000000	rs707952	HLA-DQA1	T	C	MODERATE	missense_variant		0.00213	-0.01757	15.03	0.9998		2.91e-48	-0.0439	23.81	0.9938		1.06e-46	-0.0382		0
chr6	32642096	32000000	rs707950	HLA-DQA1	G	C	MODERATE	missense_variant		0.001	0.01357	42.46	0.9999		3.62e-23	0.0269	33.77	0.9903		6.09e-24	0.0229		0.0069
chr6	32642175	32000000	rs707949	HLA-DQA1	C	T	MODERATE	missense_variant		0.00289	-0.01706	15.01	0.9994		3.82e-48	-0.04383	23.67	0.9978		2.44e-46	-0.038		0
chr6	32642192	32000000	rs707963	HLA-DQA1	G	T	MODERATE	missense_variant		0.00215	-0.01755	15.03	0.9998		5.03e-48	-0.04379	23.66	0.9974		1.75e-46	-0.0381		0
chr6	32642197	32000000	rs707962	HLA-DQA1	G	T	MODERATE	missense_variant		0.00215	-0.01755	15.03	0.9998		5.01e-48	-0.04379	23.66	0.9974		1.75e-46	-0.0381		0
chr6	32642232	32000000	rs2308891	HLA-DQA1	A	C	MODERATE	missense_variant		0.00207	-0.01762	15.03	0.9998		7.68e-16	-0.02144	45.25	0.9101		7.53e-18	-0.0208		0.544
chr6	32642602	32000000	rs9272784	HLA-DQA1	A	T	MODERATE	splice_region_variant		3.5e-05	-0.02111	20.01	0.9998		3.56e-48	-0.04342	25	0.9705		8.43e-49	-0.0378		0.0002
chr6	32642684	32000000	rs9260	HLA-DQA1	A	G	MODERATE	missense_variant		7.97e-05	0.01751	30.6	0.9999		2.76e-17	0.02742	19.43	0.9905		5.4e-20	0.024		0.0715
chr6	32642718	32000000	rs1048439	HLA-DQA1	G	A	MODERATE	missense_variant		0.00033	-0.01467	48.34	1		7.57e-21	-0.02453	60.47	0.9995		9.05e-23	-0.0217		0.042
chr6	32661360	32000000	rs1140343	HLA-DQB1	G	T	MODERATE	missense_variant		0.000344	-0.01462	48.34	1		2.71e-20	-0.02429	59.95	0.9863		3.1e-22	-0.0215		0.0465
chr6	32661364	32000000	rs1140342	HLA-DQB1	T	C	MODERATE	missense_variant		0.000344	-0.01462	48.34	1		2.9e-17	-0.02309	49.74	0.8764		1.99e-19	-0.0205		0.0846
chr6	32661416	32000000	rs1049163	HLA-DQB1	T	C	MODERATE	missense_variant		0.000343	-0.01462	48.44	1		2.97e-18	-0.02477	45.07	0.8121		3.71e-20	-0.0215		0.0415
chr6	32661460	32000000	rs9273668	HLA-DQB1	G	A	MODERATE	splice_region_variant		0.0206	-0.01152	24.11	0.9075		6.05e-15	-0.02226	28.81	0.9581		2.36e-15	-0.0196		0.0613
chr6	32661462	32000000	rs559673115	HLA-DQB1	G	A	MODERATE	splice_region_variant		0.000168	-0.0158	42.82	0.9516		4.3e-22	-0.0254	60.85	0.9907		2.24e-24	-0.0227		0.0529
chr6	32661463	32000000	rs281864275	HLA-DQB1	G	A	MODERATE	splice_region_variant		0.000193	0.01587	52.04	0.9223		9.03e-13	0.02145	24.03	0.9908		1.38e-15	0.0196		0.285
chr6	32662032	32000000	rs701564	HLA-DQB1	T	C	MODERATE	missense_variant		0.0014	-0.01969	12.51	0.9998		9.81e-09	-0.01891	18.82	1		5.28e-11	-0.0191		0.911
chr6	32664812	32000000	rs1140320	HLA-DQB1	G	A	MODERATE	missense_variant							8.07e-20	-0.02408	59.43	0.9708		8.07e-20	-0.0241		1
chr6	32664815	32000000	rs1140319	HLA-DQB1	G	C	MODERATE	missense_variant							8.07e-20	-0.02408	59.43	0.9708		8.07e-20	-0.0241		1
chr6	32664816	32000000	rs1140318	HLA-DQB1	T	C	MODERATE	missense_variant							8.07e-20	-0.02408	59.43	0.9708		8.07e-20	-0.0241		1
chr6	32664828	32000000	rs1140317	HLA-DQB1	A	C	MODERATE	missense_variant		0.000238	-0.01555	39.24	0.9524		7.74e-28	-0.03385	31.94	0.7789		3.97e-28	-0.0275		0.0005
chr6	32664858	32000000	rs9274384	HLA-DQB1	C	A	MODERATE	missense_variant		0.0181	-0.01175	22.41	0.9486		1.9e-08	-0.01527	38.25	0.9277		1.32e-09	-0.0145		0.534
chr6	32664873	32000000	rs1130386	HLA-DQB1	C	T	MODERATE	missense_variant		0.204	0.00522	53.39	0.9681		1.25e-18	0.02344	37.24	0.9884		6.1e-16	0.0181		0.0002
chr6	32664882	32000000	rs9274390	HLA-DQB1	T	C	MODERATE	missense_variant		0.00506	-0.02467	6.08	0.9349		1.88e-16	-0.03609	14.48	0.685		6.92e-18	-0.0338		0.246
chr6	32664883	32000000	rs281874783	HLA-DQB1	G	T	MODERATE	missense_variant		0.00594	-0.02406	6.17	0.9335		1.42e-15	-0.0644	5.35	0.5338		1.04e-14	-0.0459		0.0007
chr6	32664947	32000000	rs1049083	HLA-DQB1	T	C	MODERATE	missense_variant		0.000671	-0.02056	13.06	0.9861		2.2e-09	-0.01939	22.57	0.8832		6e-12	-0.0197		0.865
chr6	32665043	32000000	rs1130375	HLA-DQB1	G	C	MODERATE	missense_variant		0.00126	-0.01986	12.51	0.9996		6.06e-09	-0.01918	18.74	1		2.97e-11	-0.0193		0.922
chr6	32665055	32000000	rs9274407	HLA-DQB1	A	T	MODERATE	missense_variant		0.281	0.00502	26.19	0.9995		7.56e-13	0.02465	17.06	0.9795		1.47e-10	0.0177		0.0007
chr6	32665073	32000000	rs9274408	HLA-DQB1	A	G	MODERATE	splice_region_variant							1.88e-15	-0.02309	27.49	0.9484		1.88e-15	-0.0231		0
chr6	32666525	32000000	rs1049062	HLA-DQB1	A	G	MODERATE	missense_variant		2.84e-05	0.01753	39.34	0.9999		4.75e-13	0.0218	24.62	0.9613		9.16e-17	0.0203		0.408
chr6	32666541	32000000	rs3891176	HLA-DQB1	A	C	MODERATE	missense_variant		0.216	-0.00722	14.42	0.9999		2.08e-13	-0.02239	23.44	0.955		1.43e-12	-0.0191		0.0212
chr6	32666564	32000000	rs3189152	HLA-DQB1	G	A	MODERATE	missense_variant		0.000754	-0.01552	26.93	0.9999		3.47e-28	-0.02904	41.25	0.9564		3e-29	-0.0257		0.0108
chr6	32666573	32000000	rs1049057	HLA-DQB1	C	T	MODERATE	missense_variant		0.000343	-0.01462	48.44	1		5.41e-22	-0.02538	61.54	0.9954		9.93e-24	-0.0222		0.0268
chr6	32741532	32000000	rs2051600	HLA-DQA2	A	G	MODERATE	splice_region_variant		0.00956	0.0113	32.44	1		2.56e-13	0.02169	23.72	0.9997		6.04e-14	0.0184		0.049
chr6	32745411	32000000	rs2213565	HLA-DQA2	C	T	MODERATE	splice_region_variant		0.00937	0.01134	32.44	0.9999		4.06e-13	0.0215	23.76	0.9982		8.67e-14	0.0183		0.0539
chr6	32746366	32000000	rs2071800	HLA-DQA2	A	G	MODERATE	missense_variant		0.000283	-0.03499	4.74	0.9986		1.51e-06	-0.0229	7.73	1		3.2e-09	-0.0253		0.261
chr6	32837530	32000000	rs2071466	TAP2	T	C	MODERATE	splice_region_variant		0.225	-0.00551	28.15	0.9995		1.78e-29	-0.03159	29.43	0.9934		1.4e-24	-0.0244		0
chr6	32842666	32000000	rs9276810	PSMB8	A	G	MODERATE	splice_region_variant		0.289	-0.00437	44.2	1		6.4e-17	-0.02139	45.58	1		1.9e-14	-0.0166		0.0004
chr6	32857313	32000000	rs17587	PSMB9	A	G	MODERATE	missense_variant		0.275	-0.00499	27.65	1		2.7e-28	-0.03138	27.66	1		2.73e-23	-0.024		0
chr6	32977753	32000000	rs3097644	BRD2	G	C	MODERATE	splice_region_variant		0.0415	0.01235	13.03	0.9997		5.42e-08	0.02323	9.28	1		1.93e-08	0.0196		0.142
chr6	34243461	34000000	rs41269028	HMGA1	T	C	MODERATE	splice_region_variant		1.31e-05	0.04879	3.51	0.9993		1.27e-06	0.02898	4.56	0.9995		2.5e-10	0.0334		0.118
chr6	43061550	43000000	rs11558979	KLC4	A	G	MODERATE	missense_variant		0.0237	-0.03016	2.44	0.9997		1.77e-08	-0.03731	3.7	1		1.43e-09	-0.0359		0.631
chr6	43528924	43000000	rs1106841	XPO5	C	A	MODERATE	splice_region_variant		0.0378	-0.0087	40.24	0.9998		4.65e-09	-0.0153	39.62	1		1.27e-09	-0.0135		0.181
chr6	43763914	43000000	rs78003500	VEGFA	T	G	LOWEST	intergenic_variant		2.79e-06	-0.04401	5.01	0.999		1.32e-19	-0.05048	5.51	0.9886		2.4e-24	-0.0488		0.554	27863252	Astle WJ	17.11.2016	European
chr6	43774889	43000000	rs833070	VEGFA	T	C	LOWEST	intron_variant		1.98e-15	0.03271	44	0.9996		7.6e-37	0.03228	49.38	1		1.29e-50	0.0324		0.929	27863252	Astle WJ	17.11.2016	European
chr6	43842065	43000000	rs9472135	.	C	T	LOWEST	intergenic_variant		1.84e-10	-0.02865	29.79	0.9998		1.31e-36	-0.03503	29.95	0.9918		3.68e-45	-0.0333		0.227	27863252	Astle WJ	17.11.2016	European
chr6	43973400	43000000	rs17287978	.	C	T	LOWEST	intergenic_variant		0.000432	-0.0332	5.02	0.9973		2.93e-24	-0.06046	4.61	1		1.15e-25	-0.0527		0.0145	27863252	Astle WJ	17.11.2016	European
chr6	44062274	44000000	rs833805	.	A	G	LOWEST	intergenic_variant		0.00162	-0.0221	9.53	0.9976		2.63e-58	-0.06726	11.28	0.9017		8.45e-54	-0.0554		0	27863252, 29403010	Astle WJ, Kanai M	2016-11-17, 2018-02-05	East Asian, European
chr6	52752933	52000000	rs2180314	GSTA2	C	G	MODERATE	missense_variant		0.000916	-0.01412	36.49	0.9994		3.16e-14	-0.01976	40.84	1		2.27e-16	-0.0182		0.259
chr6	52860723	52000000	rs3996993	GSTA1,GSTA2,GSTA5	T	C	LOWEST	intergenic_variant		0.00105	-0.01358	42.77	0.9999		4.47e-19	-0.02285	47.71	0.9955		1.23e-20	-0.0203		0.057	27863252	Astle WJ	17.11.2016	European
chr6	125902798	125000000	rs4897160	NCOA7	A	G	LOWEST	intron_variant		0.000192	0.01525	48.63	1		2.38e-08	0.01425	47.06	1		1.94e-11	0.0145		0.836
chr6	126578120	126000000	rs34987743,rs71541288	.	AAGAG	A	LOWEST	intergenic_variant		0.0966	-0.00682	47.41	0.9999		4.62e-11	-0.01682	49.62	0.9971		1.01e-10	-0.014		0.0385
chr6	126724976	126000000	rs853982	.	C	T	LOWEST	intergenic_variant		0.124	-0.00632	47.02	1		2.8e-11	-0.01701	50.36	0.9955		1.01e-10	-0.014		0.027
chr6	126746851	126000000	rs1101557	.	T	C	LOWEST	intergenic_variant		0.126	-0.00628	47.02	1		2.68e-11	-0.01703	49.81	0.996		1.01e-10	-0.014		0.0262
chr6	126754551	126000000	rs979197	.	C	T	LOWEST	intergenic_variant		0.125	-0.00629	47.02	0.9999		2.72e-11	-0.01703	50.32	0.9952		1.01e-10	-0.014		0.0264
chr6	127127104	127000000	rs1936807	RSPO3	C	G	LOWEST	intron_variant		0.0384	-0.00859	42.72	0.9996		4.79e-26	-0.02695	47.83	0.9984		7.13e-24	-0.0219		0.0002	27863252	Astle WJ	17.11.2016	European
chr6	130046580	130000000	rs7744830	L3MBTL3	T	G	LOWEST	intron_variant		0.00198	-0.01401	29.08	0.9999		5.85e-14	-0.02068	31.59	0.9961		1.01e-15	-0.0189		0.208
chr6	130052957	130000000	rs9388768	L3MBTL3	C	A	MODERATE	missense_variant		0.00152	-0.01427	29.69	0.9999		6.66e-14	-0.02035	33.88	1		7.95e-16	-0.0187		0.247
chr6	134987237	134000000	rs11754021	ALDH8A1,HBS1L	G	A	LOWEST	intron_variant		0.00018	-0.01596	36.07	1		1.3e-09	-0.01596	37.09	0.9989		1.01e-12	-0.016		1
chr6	134990503	134000000	rs6569986	ALDH8A1,HBS1L	C	T	LOWEST	intron_variant		0.000181	-0.01596	36.07	1		1.3e-09	-0.01596	37.08	0.9991		1.01e-12	-0.016		0.999
chr6	134991242	134000000	rs13197750	ALDH8A1,HBS1L	A	G	LOWEST	intron_variant		0.000181	-0.01596	36.07	1		1.31e-09	-0.01596	37.08	0.9992		1.01e-12	-0.016		0.999
chr6	135037766	135000000	rs117966977	HBS1L	C	T	MODERATE	missense_variant		0.000746	-0.04553	2.37	0.9975		1.97e-06	-0.04038	2.27	1		5.84e-09	-0.0418		0.747
chr6	135081201	135000000	rs9399136	.	C	T	LOWEST	intergenic_variant		4.75e-15	-0.03606	26.95	0.9994		4.24e-72	-0.05247	25.05	0.9917		1.73e-83	-0.0478		0.0026	29403010	Kanai M	5.2.2018	East Asian
chr6	135090090	135000000	rs9376090	.	C	T	LOWEST	intergenic_variant		2.99e-15	-0.0363	26.98	0.9999		2.67e-72	-0.05233	25.06	1		5.66e-84	-0.0477		0.0032	27863252	Astle WJ	17.11.2016	European
chr6	135097497	135000000	rs7775698	.	T	C	LOWEST	intergenic_variant		0.546	-0.25426	0	1		1.76e-72	-0.0522	25.75	1		1.65e-72	-0.0522		0.631	20139978	Kamatani Y	7.2.2010	East Asian
chr6	135097778	135000000	rs7776054	.	G	A	LOWEST	intergenic_variant		1.93e-15	-0.03643	27.24	0.9998		2.35e-72	-0.05222	25.74	0.9974		2.93e-84	-0.0477		0.0036	26366553	Danjou F	14.9.2015	European
chr6	135097880	135000000	rs9399137	.	C	T	LOWEST	intergenic_variant		5.32e-15	-0.03594	27.05	0.9999		8.95e-73	-0.05269	25.07	0.9924		5e-84	-0.0479		0.0021	26366553	Danjou F	14.9.2015	European
chr6	135877456	135000000	rs6570048	PDE7B	C	T	LOWEST	intron_variant		0.000847	0.01383	42.9	0.9985		2.95e-09	0.01524	49.78	0.9861		1.03e-11	0.0149		0.771
chr6	139512875	139000000	rs632057	.	T	G	LOWEST	intergenic_variant		0.0107	0.01073	39.61	0.9992		3.77e-09	0.01555	37.49	1		2.17e-10	0.0142		0.331	20139978	Kamatani Y	7.2.2010	East Asian
chr6	139519556	139000000	rs592423	.	A	C	LOWEST	intergenic_variant		0.00854	0.01085	46.02	0.9988		2.33e-10	0.01625	44.79	1		1.27e-11	0.0147		0.266
chr6	156966165	156000000	rs12208834	ARID1B	G	A	LOWEST	intron_variant		0.000507	0.01498	34.53	0.9997		5.06e-08	0.01479	32.43	0.9922		1.02e-10	0.0148		0.97
chr6	156971112	156000000	rs12204990	ARID1B	C	G	LOWEST	intron_variant		0.00054	0.01491	34.54	0.9998		4.75e-08	0.01482	32.45	0.9926		1.02e-10	0.0148		0.986
chr6	157001865	157000000	rs12205414	ARID1B	T	G	LOWEST	intron_variant		0.000467	0.01508	34.52	0.9998		5.44e-08	0.0147	32.65	0.999		1.01e-10	0.0148		0.941
chr6	157004159	157000000	rs62422648	ARID1B	T	C	LOWEST	intron_variant		0.000487	0.01503	34.52	0.9999		5.22e-08	0.01472	32.49	0.9994		1.01e-10	0.0148		0.952
chr7	1246931	1000000	rs62435145	.	G	T	LOWEST	intergenic_variant		5.3e-10	0.02795	30.38	0.996		6.45e-32	0.03334	32.41	0.938		4.04e-40	0.0318		0.311	27863252	Astle WJ	17.11.2016	European
chr7	1253374	1000000	rs1533988	.	A	T	LOWEST	intergenic_variant		1e-06	0.02409	22.78	0.9981		4.16e-18	0.02619	24.65	0.99		2.49e-23	0.0256		0.716	29403010	Kanai M	5.2.2018	East Asian
chr7	91873914	91000000	rs10266424	MTERF1	C	T	MODERATE	missense_variant		0.226	-0.00495	47.72	0.9999		6.9e-09	-0.01472	49.59	0.9984		2.69e-08	-0.012		0.0428
chr7	96944129	96000000	rs754689812	.	G	A	LOWEST	intergenic_variant		2.58e-10	0.16753	0.6	0.9965							2.58e-10	0.1675		1
chr7	97580510	97000000	rs781544056	.	T	C	LOWEST	intergenic_variant		1.88e-12	0.18056	0.64	0.9989							1.88e-12	0.1806		1
chr7	98190797	98000000	rs773235052	LMTK2	C	A	MODERATE	missense_variant		9.56e-14	0.19181	0.64	0.9983							9.56e-14	0.1918		0
chr7	98194487	98000000	rs56343792	LMTK2	G	C	MODERATE	missense_variant		2.42e-09	0.11522	1.13	0.9984		0.144	0.0392	0.24	0.8888		1.23e-08	0.0893		0.0215
chr7	98878200	98000000	rs746441804	TRRAP	A	G	LOW	upstream_gene_variant		1.21e-13	-0.26223	0.34	0.9976							1.21e-13	-0.2622		1
chr7	99156109	99000000	rs183360924	.	G	A	LOWEST	intergenic_variant							1.02e-12	-0.34415	0.07	0.8461		1.02e-12	-0.3441		1
chr7	99916754	99000000	rs766007111	TRIM4	C	T	MODERATE	missense_variant		1e-13	-0.25925	0.35	0.9965							1e-13	-0.2592		1
chr7	100019224	100000000	rs6972742	ZKSCAN1	T	C	MODERATE	splice_region_variant		3.02e-14	0.06527	6.05	0.9999		1.74e-07	0.03193	4.47	0.9995		4.65e-18	0.0431		0.0016
chr7	100072179	100000000	rs11550034	ZNF3	G	A	MODERATE	missense_variant		0.0326	0.01425	10.5	0.9999		7.06e-09	0.02133	13.57	1		1.05e-09	0.0197		0.353
chr7	100127071	100000000	rs138428123	MBLAC1	G	C	MODERATE	splice_region_variant		1.05e-05	-0.08786	1.07	0.9997		2.86e-23	-0.1559	0.71	0.9542		5.95e-26	-0.1299		0.0073
chr7	100127523	100000000	rs78225095	MBLAC1	G	C	MODERATE	missense_variant		1.27e-12	0.061	6.04	0.9997		1.61e-08	0.03535	4.37	1		2.24e-18	0.0442		0.0158
chr7	100180604	100000000	rs11531577	PVRIG	T	G	MODERATE	missense_variant		0.000554	-0.01749	20.37	0.9998		5.77e-06	-0.01396	21.43	0.9994		1.44e-08	-0.0149		0.551
chr7	100180662	100000000	rs2272343	PVRIG	C	A	MODERATE	missense_variant		0.000549	-0.01751	20.37	0.9997		3.8e-06	-0.01422	21.5	1		9.23e-09	-0.0151		0.579
chr7	100219962	100000000	rs7786505	PVRIG	T	G	HIGH	stop_gained		0.000416	-0.01794	20.15	0.9998		7.72e-06	-0.01382	21.57	0.9997		1.55e-08	-0.0149		0.488
chr7	100325440	100000000	rs184562466	ZCWPW1	T	C	LOW	downstream_gene_variant		8.25e-06	-0.08928	1.07	0.9996		2.07e-23	-0.15199	0.73	0.9812		2.09e-26	-0.129		0.0127	27863252	Astle WJ	17.11.2016	European
chr7	100374211	100000000	rs1859788	PILRA	A	G	MODERATE	missense_variant		7.29e-07	-0.02212	30.35	0.9998		1.53e-08	-0.01541	31.66	0.9953		1.26e-13	-0.0172		0.2
chr7	100416319	100000000	rs552549589	ZCWPW1	A	C	MODERATE	missense_variant		0.00113	-0.21986	0.09	0.995		1.78e-08	-0.26559	0.11	0.6404		9.1e-11	-0.2506		0.579
chr7	100417088	100000000	rs6465770	ZCWPW1	C	T	MODERATE	missense_variant		1.05e-05	-0.03747	6.2	0.9986		2.66e-09	-0.03066	6.23	1		1.67e-13	-0.0325		0.494
chr7	100419194	100000000	rs146971791	ZCWPW1	C	A	MODERATE	splice_region_variant		1.09e-05	-0.08775	1.07	0.9997		4.48e-19	-0.13048	0.8	0.9786		1.15e-22	-0.1156		0.084
chr7	100486348	100000000	rs546810441	NYAP1	A	G	LOWEST	intron_variant		5.74e-31	-0.22655	1.11	0.996		4.28e-53	-0.25069	0.69	0.855		4.5e-82	-0.2408		0.344	27863252	Astle WJ	17.11.2016	European
chr7	100539462	100000000	rs78279132	AGFG2	C	G	MODERATE	missense_variant		4.9e-17	0.07509	5.53	0.9991		2.94e-08	0.03496	4.25	1		7.66e-21	0.0483		0.0002
chr7	100575235	100000000	rs3197597	LRCH4	T	C	MODERATE	missense_variant		0.00794	0.01522	15.03	0.9994		5.64e-12	0.02481	14.32	0.9786		4.32e-13	0.0221		0.157
chr7	100600763	100000000	rs11768465	FBXO24	T	C	MODERATE	missense_variant		0.0109	0.01248	22.79	0.999		2.08e-07	0.01585	22.45	1		8.74e-09	0.0149		0.559
chr7	100608083	100000000	rs61739556	PCOLCE	C	G	MODERATE	missense_variant		1.89e-14	-0.14342	1.21	0.9969		1.75e-50	-0.17044	1.37	0.8748		6.16e-63	-0.1631		0.218
chr7	100621008	100000000	rs41295942	TFR2	T	C	MODERATE	missense_variant		0.0595	0.01917	4.24	0.9968		2.98e-11	0.04902	2.95	1		8.69e-11	0.0387		0.0176
chr7	100627570	100000000	rs41295912	TFR2	A	G	MODERATE	splice_region_variant		1.43e-06	-0.09676	1.07	0.9959		1.12e-22	-0.15323	0.72	0.952		1.09e-26	-0.1319		0.0264
chr7	100628224	100000000	rs139178017	TFR2	T	C	MODERATE	splice_region_variant		1.75e-27	0.15597	2.07	0.9992		8.85e-25	0.17981	0.49	1		2.56e-50	0.1656		0.292
chr7	100629279	100000000	rs41303501	TFR2	T	C	MODERATE	missense_variant		0.661	0.07792	0.01	0.9781		1.28e-13	0.15325	0.35	1		1.27e-13	0.1522		0.673
chr7	100631032	100000000	rs41303495	TFR2	T	G	MODERATE	missense_variant		1.02e-05	0.09345	0.93	0.9961		1.01e-10	0.10285	0.6	1		5.3e-15	0.0995		0.723
chr7	100641799	100000000	rs531909210	TFR2	A	G	LOW	upstream_gene_variant		1.75e-27	0.15597	2.07	0.9993		2.08e-25	0.17832	0.51	1		5.75e-51	0.1652		0.317	27863252	Astle WJ	17.11.2016	European
chr7	100677821	100000000	rs62482253	GNB2	A	G	MODERATE	splice_region_variant		1.72e-13	-0.19921	0.58	0.9965		6.81e-61	-0.27946	0.52	1		2.39e-71	-0.2568		0.0119	27863252	Astle WJ	17.11.2016	European
chr7	100701281	100000000	rs11772705	ZAN	C	T	LOW	upstream_gene_variant		5.9e-13	0.03186	31.05	1		1.99e-23	0.02797	28.49	0.9992		1.16e-34	0.0291		0.458	27863252	Astle WJ	17.11.2016	European
chr7	100716851	100000000	rs149823406	EPO	T	C	LOW	upstream_gene_variant		6.88e-06	-0.07822	1.41	0.9983		3.53e-20	-0.12702	0.91	0.8985		1.48e-23	-0.1082		0.028	27863252	Astle WJ	17.11.2016	European
chr7	100722010	100000000	rs62483572	EPO	A	G	MODERATE	missense_variant		2.45e-13	-0.19779	0.58	0.9965		1.18e-63	-0.28943	0.51	1		1.51e-73	-0.263		0.0042
chr7	100753140	100000000	rs6942733	ZAN	G	T	MODERATE	missense_variant		4.33e-14	0.03466	27.32	0.9998		1.8e-22	0.02888	24.16	1		1.05e-34	0.0306		0.29
chr7	100764052	100000000	rs2293767	ZAN	A	G	MODERATE	missense_variant		7e-17	0.03739	29.64	0.9998		3.4e-30	0.0321	28.98	1		3.38e-45	0.0336		0.317
chr7	100767990	100000000	rs10953303	ZAN	T	G	MODERATE	missense_variant		4.03e-14	0.03472	27.31	0.9996		1.89e-22	0.02875	24.18	1		1.06e-34	0.0305		0.274
chr7	100768661	100000000	rs10247980	ZAN	C	T	MODERATE	missense_variant		2.35e-15	0.03494	31.27	0.9995		2.24e-25	0.02862	31.75	1		8.89e-39	0.0304		0.224
chr7	100773477	100000000	rs2734880	ZAN	C	A	MODERATE	missense_variant		2.04e-09	0.02462	45.97	0.9993		5.81e-20	0.02343	43.43	1		7.9e-28	0.0238		0.807
chr7	100773491	100000000	rs314298	ZAN	C	T	MODERATE	missense_variant,splice_region_variant		2.02e-09	0.02462	45.97	0.9992		5.21e-20	0.02344	43.59	0.9994		7.03e-28	0.0238		0.807
chr7	100773850	100000000	rs314299	ZAN	C	T	MODERATE	missense_variant		4.15e-09	0.02402	49.73	0.999		3.59e-14	0.01922	50.95	1		1.48e-21	0.0206		0.319
chr7	100773851	100000000	rs78193191	ZAN	A	G	MODERATE	missense_variant		4.68e-10	0.02606	40.07	0.9993							4.68e-10	0.0261		1
chr7	100773853	100000000	NA	ZAN	TG	T	HIGH	frameshift_variant		4.68e-10	0.02606	40.07	0.9993							4.68e-10	0.0261		1
chr7	100775455	100000000	rs542137	ZAN	G	C	MODERATE	missense_variant		7.19e-10	0.02578	40.07	0.9993		3.08e-21	0.02492	36.53	1		1.5e-29	0.0252		0.863
chr7	100775745	100000000	rs539445	ZAN	C	G	MODERATE	missense_variant		6.81e-10	0.02581	40.07	0.9993		3.32e-21	0.0249	36.53	1		1.53e-29	0.0252		0.853
chr7	100776465	100000000	rs314300	ZAN	A	G	MODERATE	missense_variant		8.72e-09	0.02355	47.75	0.9993		4.23e-17	0.02137	47.9	1		2.51e-24	0.022		0.651
chr7	100779460	100000000	rs531503	ZAN	C	T	MODERATE	missense_variant		1.36e-09	0.02538	39.81	0.9994		8.79e-21	0.02466	36.18	1		7.93e-29	0.0249		0.885
chr7	100779751	100000000	rs482308	ZAN	A	G	HIGH	splice_donor_variant		1.33e-09	0.0254	39.81	0.9994		1.85e-20	0.02448	35.58	1		1.64e-28	0.0247		0.853
chr7	100787939	100000000	rs369526619,rs72364644	ZAN	GGCTTCAGCTACCGCTTGCAAGGCCGCATGACCTAT	G	HIGH	frameshift_variant		1.45e-08	0.0232	47.6	0.9996		7.96e-16	0.02051	48.14	0.9961		8.1e-23	0.0213		0.577
chr7	100793959	100000000	rs314339	ZAN	T	C	MODERATE	missense_variant		1.32e-07	0.0216	47.44	0.9995		7.06e-15	0.0198	47.39	0.9977		5.7e-21	0.0203		0.709
chr7	100797381	100000000	rs314344	ZAN	G	C	MODERATE	missense_variant		3.32e-08	0.023	41.3	0.9996		2.76e-16	0.02126	40.54	1		5.79e-23	0.0217		0.723
chr7	100868819	100000000	rs2075756	TRIP6	A	G	MODERATE	missense_variant		0.000899	-0.01493	29.47	0.9999		1.08e-06	-0.01377	27.86	1		3.73e-09	-0.0141		0.827
chr7	100884905	100000000	rs6942607	ACHE,SRRT	G	C	LOW	downstream_gene_variant		0.000329	-0.01477	46.38	0.9998		7.02e-07	-0.01261	47.21	0.9997		1.01e-09	-0.0132		0.655
chr7	100888467	100000000	rs3087504	SRRT	T	C	MODERATE	splice_region_variant		0.000292	-0.01489	46.38	0.9999		9.4e-07	-0.01246	47.21	0.999		1.23e-09	-0.0131		0.615
chr7	100999297	100000000	rs75073759	MUC12	G	A	MODERATE	missense_variant		0.0017	0.01476	28.78	0.9631		1.15e-06	0.01724	74.53	0.6759		7.77e-09	0.0163		0.674
chr7	101001223	101000000	rs60826346	MUC12	C	T	MODERATE	missense_variant		0.000375	-0.01678	71.15	0.9628		4.27e-25	-0.06492	6.58	0.6998		1.27e-19	-0.0342		0
chr7	101032095	101000000	rs10229731	MUC17	C	A	MODERATE	missense_variant		1.94e-05	-0.03012	9.34	0.999		6.2e-05	-0.01669	11.37	1		1.9e-08	-0.0202		0.101
chr7	101032231	101000000	rs10259584	MUC17	A	G	MODERATE	missense_variant		1.24e-05	-0.03101	9.2	0.9997		7.69e-05	-0.01651	10.75	1		1.87e-08	-0.0202		0.0781
chr7	101033128	101000000	rs34834039	MUC17	T	C	MODERATE	missense_variant		1.16e-05	-0.0313	9.12	0.9976		0.000124	-0.01605	10.62	1		3.22e-08	-0.0199		0.0652
chr7	101035459	101000000	rs4269454	MUC17	C	T	MODERATE	missense_variant		1.45e-05	-0.03048	9.4	0.9971		6.57e-05	-0.01664	11.37	0.9998		1.65e-08	-0.0202		0.0902
chr7	101035539	101000000	rs4367469	MUC17	C	T	MODERATE	missense_variant		4.35e-05	-0.02857	9.61	0.993		6.74e-05	-0.01661	11.35	0.9999		3.45e-08	-0.0197		0.142
chr7	101036085	101000000	rs74209688	MUC17	G	A	MODERATE	missense_variant		3.72e-05	-0.01912	26.6	0.999		7.6e-06	-0.01295	26.53	0.9742		2.22e-09	-0.0147		0.259
chr7	101037658	101000000	rs36120435	MUC17	A	C	MODERATE	missense_variant		1.16e-05	-0.03112	9.19	0.9996		0.000105	-0.0162	10.65	0.9996		2.6e-08	-0.02		0.07
chr7	101037702	101000000	rs28593004	MUC17	A	G	MODERATE	missense_variant		2.15e-05	-0.02997	9.33	0.9996		5.28e-05	-0.01683	11.36	1		1.69e-08	-0.0202		0.108
chr7	101037891	101000000	rs28555173	MUC17	G	A	MODERATE	missense_variant		2.15e-05	-0.02997	9.33	0.9996		7.35e-05	-0.01652	11.36	1		2.49e-08	-0.02		0.101
chr7	101051857	101000000	rs73168398	MUC17	A	G	MODERATE	missense_variant		1.39e-05	-0.03139	8.84	0.9994		5.26e-05	-0.01713	10.14	1		1.3e-08	-0.0208		0.0888
chr7	101425863	101000000	rs58441332	COL26A1	G	A	LOWEST	intron_variant		2.98e-05	-0.03039	10.52	0.8642		8.31e-07	-0.02891	5.45	0.9944		1.07e-10	-0.0295		0.874
chr7	130023656	130000000	rs11556924	ZC3HC1	T	C	MODERATE	missense_variant		0.0126	-0.01079	34.04	0.9993		9.68e-11	-0.01684	37.58	1		8.42e-12	-0.0152		0.23
chr7	150805380	150000000	rs146541367	TMEM176B	A	AT	LOW	upstream_gene_variant		0.00551	-0.01812	11.04	0.9994		6.57e-09	-0.02356	10.81	0.9914		1.63e-10	-0.022		0.479
chr7	151700602	151000000	rs6967838	PRKAG2	C	T	LOWEST	intron_variant		1.45e-21	-0.04275	30.1	0.9997		4.31e-67	-0.04769	30.11	0.9942		1.03e-86	-0.0463		0.349
chr7	151708919	151000000	rs10480300	PRKAG2	T	C	LOWEST	intron_variant		1.64e-28	-0.05184	26.06	0.9997		1.17e-110	-0.06365	26.95	0.9931		2.47e-136	-0.0605		0.0312	23222517	van der Harst P	5.12.2012	European
chr7	151714408	151000000	rs73728279	PRKAG2	T	G	LOWEST	intron_variant		6.07e-33	-0.05538	26.88	0.9998		1.43e-121	-0.06623	27.39	0.9903		8.65e-152	-0.0633		0.0456	27863252	Astle WJ	17.11.2016	European
chr7	151717955	151000000	rs10224002	PRKAG2	G	A	LOWEST	intron_variant		3.36e-30	-0.05268	27.23	0.9997		1.63e-120	-0.06531	28.62	1		1.1e-147	-0.0619		0.0192	19862010	Ganesh SK	11.10.2009	European
chr8	41686157	41000000	rs34664882	ANK1	A	G	MODERATE	missense_variant		0.000102	0.04167	3.79	0.9994		1.36e-10	0.0446	3.29	1		6.36e-14	0.0437		0.818
chr8	42600063	42000000	rs2923411	SLC20A2,SLC20A2,SMIM19,SMIM19	T	C	LOWEST	intergenic_variant		2.25e-05	-0.01801	37.21	0.9996		2.41e-22	-0.02509	39.94	0.9979		7.72e-26	-0.0232		0.155	27863252	Astle WJ	17.11.2016	European
chr8	94922936	94000000	rs12548874	TP53INP1	A	C	LOW	downstream_gene_variant		0.0567	-0.00791	41.46	0.9999		5.66e-17	-0.02132	46.68	0.9942		4.19e-16	-0.0177		0.0059	27863252	Astle WJ	17.11.2016	European
chr8	94954676	94000000	rs34624977,rs398008867	CCNE2,TP53INP1	C	CT	LOWEST	intergenic_variant		0.117	-0.00641	47.82	0.9999		4.03e-16	-0.02071	53.05	0.9968		1.01e-14	-0.0167		0.003
chr8	95044577	95000000	rs2599713	NDUFAF6	C	T	LOWEST	intron_variant		0.0964	0.00829	21.46	1		1.49e-13	0.02341	20.27	0.9923		1.03e-12	0.0191		0.0104
chr8	115483682	115000000	rs800911	TRPS1	A	T	LOWEST	intron_variant		0.00309	0.01442	22.87	0.9997		9.68e-13	0.02163	22.85	0.9973		2.51e-14	0.0196		0.209	27863252	Astle WJ	17.11.2016	European
chr8	115506607	115000000	rs3808426	TRPS1	A	T	LOWEST	intron_variant		8.92e-05	-0.01612	44.35	0.9999		2.49e-11	-0.01702	44.92	0.9999		1.02e-14	-0.0168		0.852
chr8	127959615	127000000	rs66561647	.	T	C	LOWEST	intergenic_variant		0.00173	-0.01372	32.43	0.9987		7.85e-12	-0.01833	33.94	0.9921		7.98e-14	-0.0171		0.369	27863252	Astle WJ	17.11.2016	European
chr9	2622278	2000000	rs2219143	VLDLR	A	G	MODERATE	splice_region_variant		9.96e-05	0.01629	40.34	0.9967		4.77e-19	0.02377	38.4	0.9422		7.11e-22	0.0216		0.132
chr9	4118111	4000000	rs6415788	GLIS3	G	T	MODERATE	missense_variant		1.09e-05	0.01899	43.34	0.9456		3.91e-18	0.02283	39.59	0.969		2.94e-22	0.0218		0.448	27863252	Astle WJ	17.11.2016	European
chr9	4124377	4000000	rs7872188	GLIS3	T	C	LOWEST	intron_variant		0.000894	0.01383	40.5	0.9999		1.79e-12	0.0184	39.59	0.9822		1.01e-14	0.0171		0.353
chr9	6262458	6000000	rs7025665	TPD52L3	C	G	LOW	downstream_gene_variant		0.0227	-0.0202	5.65	1		2.15e-08	-0.03113	5.41	0.9977		2.62e-09	-0.028		0.296
chr9	6262458	6000000	rs7025665	TPD52L3	C	G	LOW	downstream_gene_variant		0.0227	-0.0202	5.65	1		2.15e-08	-0.03113	5.41	0.9977		2.62e-09	-0.028		0.296
chr9	6328947	6000000	rs3847262	TPD52L3	T	C	MODERATE	missense_variant		0.0171	-0.02127	5.59	1		4.59e-08	-0.0312	5.42	1		3.86e-09	-0.0283		0.348
chr9	6328947	6000000	rs3847262	TPD52L3	T	C	MODERATE	missense_variant		0.0171	-0.02127	5.59	1		4.59e-08	-0.0312	5.42	1		3.86e-09	-0.0283		0.348
chr9	13941514	13000000	rs13298062	.	G	A	LOWEST	intergenic_variant		0.000173	-0.0195	19.18	0.9998		1.15e-12	-0.02295	18.59	0.9976		1.04e-15	-0.022		0.572
chr9	13980153	13000000	rs7875291	.	A	G	LOWEST	intergenic_variant		5.19e-10	-0.0259	39.82	0.9999		3.49e-29	-0.02967	35.07	0.993		1.7e-37	-0.0286		0.446	27863252	Astle WJ	17.11.2016	European
chr9	14025102	14000000	rs7022407	.	T	C	LOWEST	intergenic_variant		0.00435	0.01365	24.16	0.9999		5.4e-09	0.01724	24.9	0.9745		1.03e-10	0.0162		0.522
chr9	32418355	32000000	rs41305321	ACO1	T	C	MODERATE	missense_variant		1.91e-12	0.2084	0.48	0.9986		2.78e-11	0.23122	0.12	1		3.76e-22	0.218		0.617
chr9	32418475	32000000	rs61753543	ACO1	G	A	MODERATE	missense_variant		3.64e-05	-0.2074	0.16	0.9908		0.000129	-0.15409	0.12	0.8112		2.55e-08	-0.1749		0.407
chr9	32429450	32000000	NA	ACO1	A	T	MODERATE	missense_variant		4.9e-25	-1.66654	0.02	0.942							4.9e-25	-1.6665		1
chr9	32455264	32000000	rs7045087	ACO1,DDX58	C	T	LOW	downstream_gene_variant		1.03e-06	-0.02232	27.56	0.9999		1.7e-06	-0.01335	30.01	0.9946		3.32e-11	-0.0158		0.0937	27863252	Astle WJ	17.11.2016	European
chr9	112145610	112000000	rs12339388	SUSD1	T	C	LOWEST	intron_variant		0.00261	-0.01469	22.87	0.9996		5.37e-12	-0.02118	21.84	0.994		1.01e-13	-0.0193		0.26
chr9	112220183	112000000	rs7855745	PTBP3	T	C	MODERATE	missense_variant		0.0208	0.00947	47.42	0.9999		2.4e-07	0.01314	50.76	1		2.05e-08	0.0121		0.446
chr9	112220269	112000000	rs7869523	PTBP3	C	T	MODERATE	missense_variant		0.0199	0.00953	47.65	0.9999		2.78e-07	0.01305	50.94	1		2.23e-08	0.0121		0.465
chr9	113415305	113000000	rs72760092	C9orf43,RGS3	A	G	LOW	upstream_gene_variant		0.0571	-0.01172	12.67	0.9999		4.96e-11	-0.02864	9.08	0.9897		1.01e-10	-0.023		0.025
chr9	113424264	113000000	rs41313331	C9orf43	G	A	MODERATE	missense_variant		0.0331	-0.013	12.95	1		1.13e-10	-0.02781	9.28	1		8.26e-11	-0.0229		0.0474
chr9	113460275	113000000	rs113797410	RGS3	T	C	MODERATE	missense_variant		0.0367	-0.01275	12.93	1		4.13e-11	-0.02854	9.27	0.9982		4.32e-11	-0.0233		0.0348
chr9	113484330	113000000	rs374203454,rs569927475	RGS3	A	AAAAAAAAAAAAAAAAAAAACCAAAAC	LOWEST	intron_variant		0.0325	-0.01304	13	0.9997		1.36e-10	-0.028	10.27	0.9228		1.01e-10	-0.0229		0.046
chr9	113583838	113000000	rs41305473	RGS3	A	G	MODERATE	missense_variant		0.0345	-0.0127	13.43	0.9999		7.15e-11	-0.02771	9.85	1		6.09e-11	-0.0227		0.0415
chr9	113594249	113000000	rs10817493	RGS3	C	G	MODERATE	missense_variant		0.0129	-0.01134	28.11	0.9999		4.11e-11	-0.01881	26.75	0.9961		4.7e-12	-0.0167		0.165
chr9	127866245	127000000	rs67145503	AK1	A	T	LOW	downstream_gene_variant		1.96e-10	0.03658	14.9	0.9993		1.94e-25	0.04202	12.22	0.9843		3.6e-34	0.0402		0.439	27863252	Astle WJ	17.11.2016	European
chr9	127868470	127000000	rs8192462	AK1	G	C	MODERATE	missense_variant		0.0193	0.02093	5.61	0.9994		2.32e-11	0.04526	3.84	0.9725		1.56e-11	0.0364		0.0301
chr9	127870799	127000000	rs5900775,rs796856079	AK1	CGAGACGGGGCATG	CGGAGACGGGGCATG	LOWEST	intron_variant		0.00067	-0.01615	74.95	0.9967		3.27e-08	-0.01949	80.15	0.8169		1.01e-10	-0.0183		0.571
chr9	129112362	129000000	rs7849270	IER5L	A	G	LOW	upstream_gene_variant		1.8e-05	-0.0186	33.15	0.9999		6.51e-06	-0.01247	31.01	0.9959		1.01e-09	-0.0142		0.233
chr9	133205932	133000000	NA	OBP2B	T	C	MODERATE	missense_variant		2.99e-05	-0.03476	6.58	0.9976		7.19e-38	-0.05298	10.22	1		7.78e-41	-0.0494		0.0499
chr9	133252613	133000000	rs10901252	ABO	C	G	LOW	downstream_gene_variant		3.85e-21	0.07825	6.51	0.9995		3.65e-47	0.07711	6.97	0.9909		1.42e-66	0.0774		0.908	27863252	Astle WJ	17.11.2016	European
chr9	133255669	133000000	rs56392308,rs8176750	ABO	C	CG	HIGH	frameshift_variant		7.76e-07	-0.0409	6.56	0.9997		1.18e-05	-0.02177	6.79	0.994		2.97e-10	-0.0268		0.0475
chr9	133255902	133000000	rs8176748	ABO	T	C	MODERATE	missense_variant		0.137	0.00668	29.77	0.9998		1.15e-09	0.01803	24.29	0.9991		3.64e-09	0.0146		0.0348
chr9	133255928	133000000	rs8176747	ABO	G	C	MODERATE	missense_variant		2.7e-21	0.07856	6.51	0.9998		1.11e-46	0.07647	6.98	0.9999		3.07e-66	0.0771		0.832
chr9	133255935	133000000	rs8176746	ABO	T	G	MODERATE	missense_variant		2.93e-21	0.07852	6.5	0.9996		5.06e-47	0.07671	6.99	1		1.51e-66	0.0772		0.854	20139978, 29403010	Kamatani Y, Kanai M	2010-02-07, 2018-02-05	East Asian
chr9	133256028	133000000	rs8176743	ABO	T	C	MODERATE	missense_variant		1.72e-21	0.07903	6.5	0.9995		8.17e-47	0.0766	6.98	0.9999		1.46e-66	0.0773		0.806
chr9	133256085	133000000	rs8176740	ABO	T	A	MODERATE	missense_variant		0.136	0.00669	29.73	0.9997		1.89e-09	0.01772	24.45	1		5.25e-09	0.0144		0.0401
chr9	133256205	133000000	rs7853989	ABO	C	G	MODERATE	missense_variant		7.95e-17	0.05982	8.85	0.9998		8.3e-39	0.05987	9.16	1		5.9e-54	0.0599		0.995
chr9	133256264	133000000	rs1053878	ABO	A	G	MODERATE	missense_variant		9.83e-05	-0.03346	6.06	0.9997		9.23e-06	-0.02198	7.27	1		7.15e-09	-0.0248		0.247
chr9	133257521	133000000	rs8176719	ABO	TC	T	HIGH	frameshift_variant		0.00318	-0.01344	28.22	0.9997		6.34e-55	-0.04191	34.18	1		1.68e-50	-0.0346		0
chr9	133261367	133000000	NA	ABO	A	C	MODERATE	missense_variant		0.121	0.00697	29.75	1		3.36e-10	0.01855	75.41	1		1.06e-09	0.0151		0.031
chr9	133279294	133000000	rs495828	ABO	T	G	LOW	upstream_gene_variant		4.85e-11	-0.03742	15.33	0.9999		7.12e-122	-0.07298	79.48	1		9.79e-125	-0.0648		0	20139978, 28017375	Kamatani Y, van Rooij FJA	2010-02-07, 2016-12-22	African American or Afro-Caribbean, European, East Asian
chr9	133332630	133000000	rs886089	SURF6	A	G	MODERATE	missense_variant		0.00167	0.0134	36.29	0.9998		1.3e-10	0.01701	35.66	1		1.09e-12	0.016		0.472
chr9	133332667	133000000	rs886090	SURF6	A	G	MODERATE	missense_variant		0.00132	0.01369	36.32	0.9998		7.49e-11	0.01721	35.65	1		5.01e-13	0.0162		0.482
chr9	133360384	133000000	rs12763	SURF2	A	G	MODERATE	missense_variant		0.000655	0.0143	39.63	0.9998		3.06e-11	0.01728	61.18	1		9.92e-14	0.0165		0.546
chr9	133405414	133000000	rs41302673	STKLD1	G	T	MODERATE	missense_variant		0.000535	-0.02798	6.93	0.9994		3.28e-48	-0.06431	8.87	1		1.98e-47	-0.056		0.0001
chr9	133411772	133000000	rs9411402	SURF2	A	C	LOWEST	intron_variant		0.000328	0.01492	41.79	0.9999		6.67e-11	0.01696	61.06	0.9999		1.01e-13	0.0164		0.677
chr9	133436862	133000000	rs2301612	ADAMTS13	G	C	MODERATE	missense_variant		4.71e-06	0.01874	46.78	0.9996		1.45e-11	0.01729	42.42	1		3.57e-16	0.0177		0.763

## Sheet: Supplementary Data 2
Supplementary Data 2. Associations of variants with hemoglobin concetration in Iceland and the UK for variants prevously reported to associate with hemoglobin concentraion. Previously reported associations and study info as seen in the GWAS catalog are shown. locus: The locus the reported variant is located in. PUBMEDID: pubmed id for the study the association is reported in. FIRST AUTHOR: The fi…
			GWAS catalog				Iceland						UK Biobank						Combined			GWAS catalog study info
Pos	rsName	locus	Effect Allele	P	Effect		Effect Allele	Other Allele	P	Effect (SD)	MAF (%)		P	Effect (SD)	MAF (%)		P-het		P	Effect (SD)		PUBMEDID	FIRST AUTHOR	DATE	BROAD_ANCESTRAL_CATEGORY
chr6:26072764	rs144861591	HFE	T	1e-162	0.181		T	C	9.86e-63	0.137	6.71		0	0.186	7.22		0		0	0.174		27863252	Astle WJ	17.11.2016	European
chr10:69334748	rs17476364	HK1	C	1e-156	0.151		C	T	1.43e-60	0.115	9.48		5.52e-272	0.143	10.4		0.0005		0	0.136		27863252	Astle WJ	17.11.2016	European
chr2:60493816	rs4671393	BCL11A	A	3e-130	0.578		A	G	0.129	-0.00919	13.3		0.00119	-0.0116	15.2		0.727		0.000367	-0.011		26366553	Danjou F	14.9.2015	European
chr6:26090951	rs1799945	HFE	G	2e-103	0.107		G	C	4.44e-29	0.0692	12.5		9.48e-204	0.108	14.6		0		2e-224	0.0987		27863252	Astle WJ	17.11.2016	European
chr6:135097880	rs9399137		C	1e-93	0.42		C	T	5.32e-15	-0.0359	27		8.95e-73	-0.0527	25.1		0.0021		5e-84	-0.0479		26366553	Danjou F	14.9.2015	European
chr11:5234352	rs35152987	HBD	A	4e-86	-2.18		A	C	0.119	-0.0507	0.41		0.0264	-0.0742	0.16		0.614		0.00769	-0.0621		26366553	Danjou F	14.9.2015	European
chr2:46126027	rs10495928	PRKCE	G	1e-85	-0.0733		G	A	9e-32	-0.0495	38.3		4.86e-156	-0.0717	33.8		0		1.14e-181	-0.0652		19862010, 27863252	Astle WJ, Ganesh SK	2009-10-11, 2016-11-17	European
chr12:111446804	rs3184504	SH2B3	C	1e-74	-0.0647		C	T	9.55e-38	-0.0541	37.9		3.26e-140	-0.064	46.4		0.0446		3.39e-175	-0.0614		23222517, 27863252	Astle WJ, van der Harst P	2012-12-05, 2016-11-17	European
chr6:135097497	rs7775698		T	3e-66	0.211		T	C	0.546	-0.254	0		1.76e-72	-0.0522	25.8		0.631		1.65e-72	-0.0522		20139978	Kamatani Y	7.2.2010	East Asian
chr7:151714408	rs73728279	PRKAG2	T	3e-59	-0.0641		T	G	6.07e-33	-0.0554	26.9		1.43e-121	-0.0662	27.4		0.0456		8.65e-152	-0.0633		27863252	Astle WJ	17.11.2016	European
chr22:37066896	rs855791	TMPRSS6	?	2e-51	-0.25		A	G	1.02e-75	-0.0769	40.6		1.28e-305	-0.0956	43.5		0.0001		0	-0.0905		19820698, 19862010, 20139978, 23263863, 27897004, 28453575, 29403010	Chambers JC, Ganesh SK, Hodonsky CJ, Kamatani Y, Kanai M, Li J, Verma SS	2009-10-11, 2010-02-07, 2012-12-20, 2016-01-01, 2017-04-28, 2018-02-05	African American or Afro-Caribbean, East Asian, European, Hispanic or Latin American
chr16:88792238	rs2968478	PIEZO1	G	5e-44	-0.051		G	T	1.58e-26	-0.0442	44.5		3.58e-66	-0.0449	41.5		0.879		6.56e-91	-0.0447		27863252	Astle WJ	17.11.2016	European
chr7:100486348	rs546810441	NYAP1	A	7e-36	-0.285		A	G	5.74e-31	-0.227	1.11		4.28e-53	-0.251	0.69		0.344		4.5e-82	-0.241		27863252	Astle WJ	17.11.2016	European
chr22:37112384	rs5756519	TMPRSS6	C	6e-35	-0.0443		C	G	3.95e-13	-0.0302	41.9		2.2e-52	-0.039	42.7		0.0731		3.64e-63	-0.0366		27863252	Astle WJ	17.11.2016	European
chr6:135090090	rs9376090		C	3e-34	-0.0496		C	T	2.99e-15	-0.0363	27		2.67e-72	-0.0523	25.1		0.0032		5.66e-84	-0.0477		27863252	Astle WJ	17.11.2016	European
chr11:10156890	rs59901009	SBF2	C	3e-32	-0.0488		C	T	1.7e-13	-0.0366	21.6		7.73e-43	-0.0405	24.6		0.497		1.37e-54	-0.0395		27863252	Astle WJ	17.11.2016	European
chr2:46133768	rs10168349	PRKCE	?	3e-32	-0.0675		C	G	7.7e-32	-0.0496	38		6.55e-157	-0.072	33.7		0		1.54e-182	-0.0655		29403010	Kanai M	5.2.2018	East Asian
chr6:44062274	rs833805		G	5e-31	0.0698		G	A	0.00162	0.0221	9.53		2.63e-58	0.0673	11.3		0		8.45e-54	0.0554		27863252, 29403010	Astle WJ, Kanai M	2016-11-17, 2018-02-05	East Asian, European
chr12:48342520	rs2732480	ZNF641	A	8e-29	0.0399		A	C	2.22e-06	0.0193	49.7		7.22e-47	0.0369	42.4		0.0003		7.13e-49	0.0319		27863252	Astle WJ	17.11.2016	European
chr12:48118502	rs4760682	PFKM	A	1e-26	-0.0485		A	C	2.85e-10	-0.0327	19.3		3.92e-54	-0.0504	18.2		0.0039		5.44e-61	-0.0454		27863252	Astle WJ	17.11.2016	European
chr17:45733706	rs17563683	MGC57346-CRHR1,SPPL2C	G	3e-26	0.0434		G	A	1.48e-12	0.0374	18.2		1.35e-50	0.0453	21.7		0.197		3.79e-61	0.0434		27863252	Astle WJ	17.11.2016	European
chr11:5269140	rs67385638	HBD,HBE1,HBG1,HBG2	G	1e-25	0.204		G	C	0.156	0.00608	35.7		0.0927	0.00452	33.6		0.757		0.0293	0.005		26366553	Danjou F	14.9.2015	European
chr9:133252613	rs10901252	ABO	C	2e-25	0.076		C	G	3.85e-21	0.0782	6.51		3.65e-47	0.0771	6.97		0.908		1.42e-66	0.0774		27863252	Astle WJ	17.11.2016	European
chr4:54528005	rs218237		T	3e-25	0.136		T	C	2.53e-08	-0.038	9.99		1.14e-36	-0.0486	13.2		0.176		4.78e-43	-0.0461		20139978	Kamatani Y	7.2.2010	East Asian
chr1:231422308	rs533281866	EGLN1	C	2e-24	0.128		C	G	3.48e-10	0.0952	1.85		1.87e-35	0.113	1.95		0.312		7.85e-44	0.108		27863252	Astle WJ	17.11.2016	European
chr15:76006403	rs11072567	UBE2Q2	G	3e-24	-0.0362		G	A	1.61e-06	-0.0197	47.3		8.55e-38	-0.0326	49		0.0072		3.03e-41	-0.029		27863252	Astle WJ	17.11.2016	European
chr9:133255935	rs8176746	ABO	?	2e-23	0.0553		T	G	2.93e-21	0.0785	6.5		5.06e-47	0.0767	6.99		0.854		1.51e-66	0.0772		20139978, 29403010	Kamatani Y, Kanai M	2010-02-07, 2018-02-05	East Asian
chr16:260381	rs13335629	ITFG3	A	3e-23	-0.19		A	G					0.569	0.115	0.31							23446634	Chen Z	26.2.2013	African American or Afro-Caribbean
chr6:43842065	rs9472135		C	5e-21	-0.0362		C	T	1.84e-10	-0.0286	29.8		1.31e-36	-0.035	30		0.227		3.68e-45	-0.0333		27863252	Astle WJ	17.11.2016	European
chr6:43774889	rs833070	VEGFA	C	1e-20	-0.0328		C	T	1.98e-15	-0.0327	44		7.6e-37	-0.0323	49.4		0.929		1.29e-50	-0.0324		27863252	Astle WJ	17.11.2016	European
chr6:41937537	rs3218097	BYSL	A	2e-20	-0.139		A	G	0.524	0.00309	23.5		0.0649	0.00537	25.5		0.686		0.056	0.0048		20139978	Kamatani Y	7.2.2010	East Asian
chr10:69340132	rs10159477	HK1	A	4e-20	0.087		A	G	7.71e-45	0.0875	12.3		8.36e-191	0.105	14.8		0.0144		2.06e-232	0.101		23222517	van der Harst P	5.12.2012	European
chr6:43763914	rs78003500	VEGFA	T	3e-19	-0.0693		T	G	2.79e-06	-0.044	5.01		1.32e-19	-0.0505	5.51		0.554		2.4e-24	-0.0488		27863252	Astle WJ	17.11.2016	European
chr6:135097778	rs7776054		G	4e-19	0.176		G	A	1.93e-15	-0.0364	27.2		2.35e-72	-0.0522	25.7		0.0036		2.93e-84	-0.0477		26366553	Danjou F	14.9.2015	European
chr1:155208991	rs760077	MTX1	T	6e-19	0.0322		T	A	7.04e-07	0.0213	35.4		1.31e-31	0.0304	60.4		0.0672		2.96e-36	0.028		27863252	Astle WJ	17.11.2016	European
chr6:26092913	rs1800562	HFE	A	6e-19	0.16		A	G	8.86e-63	0.137	6.71		0	0.185	7.34		0		0	0.173		19862010	Ganesh SK	11.10.2009	European
chr9:127866245	rs67145503	AK1	A	2e-18	0.0491		A	T	1.96e-10	0.0366	14.9		1.94e-25	0.042	12.2		0.439		3.6e-34	0.0402		27863252	Astle WJ	17.11.2016	European
chr1:214004080	rs6665764	PROX1	A	6e-18	0.035		A	G	2.86e-09	0.0291	22.8		1.72e-43	0.04	26		0.0538		2.24e-50	0.0372		27863252	Astle WJ	17.11.2016	European
chr16:99541	rs570013781	NPRL3	A	6e-18	-0.2		A	G	0.0518	-0.415	0.01		6.41e-10	-0.182	0.23		0.28		1.68e-10	-0.187		26366553	Danjou F	14.9.2015	European
chr22:42719570	rs5758896	A4GALT	C	7e-18	0.031		C	T	1.4e-10	0.0273	36		1.97e-22	0.0252	40.7		0.662		2.1e-31	0.0257		27863252	Astle WJ	17.11.2016	European
chr2:113207623	rs7560180	PSD4	T	1e-17	0.037		T	A	9.58e-07	0.0246	21.2		5.51e-25	0.032	22.3		0.21		6.72e-30	0.03		27863252	Astle WJ	17.11.2016	European
chr4:87109109	rs442177	AFF1	T	1e-17	-0.0309		T	G	1.09e-05	-0.0183	40.2		3.47e-29	-0.029	41		0.0297		2.19e-32	-0.026		27863252	Astle WJ	17.11.2016	European
chr9:13980153	rs7875291		A	1e-17	-0.0317		A	G	5.19e-10	-0.0259	39.8		3.49e-29	-0.0297	35.1		0.446		1.7e-37	-0.0286		27863252	Astle WJ	17.11.2016	European
chr6:135081201	rs9399136		?	2e-17	-0.0381		C	T	4.75e-15	-0.0361	27		4.24e-72	-0.0525	25		0.0026		1.73e-83	-0.0478		29403010	Kanai M	5.2.2018	East Asian
chr11:8840983	rs7945705	AKIP1,ST5	A	3e-17	-0.0303		A	G	8.16e-07	-0.0202	47.8		5.02e-17	-0.0215	43.9		0.793		2.35e-22	-0.0211		27863252	Astle WJ	17.11.2016	European
chr21:15205839	rs1997595		C	1e-16	-0.0314		C	A	2.7e-05	-0.018	34.9		1.52e-28	-0.0298	34.6		0.0203		3.19e-31	-0.0265		27863252	Astle WJ	17.11.2016	European
chr17:69085137	rs77542162	ABCA6	G	2e-16	0.0986		G	A	3.5e-11	0.0867	2.5		2.5e-26	0.0898	2.16		0.843		6.42e-36	0.0889		27863252	Astle WJ	17.11.2016	European
chr4:54542708	rs218264		T	2e-16	-0.034		T	A	1.45e-08	-0.0267	25.1		3.01e-44	-0.0413	26		0.009		9.08e-50	-0.0372		27863252	Astle WJ	17.11.2016	European
chr7:100641799	rs531909210	TFR2	A	2e-16	0.235		A	G	1.75e-27	0.156	2.07		2.08e-25	0.178	0.51		0.317		5.75e-51	0.165		27863252	Astle WJ	17.11.2016	European
chr19:40799233	rs184088518	EGLN2	T	4e-16	-0.101		T	G	1.49e-05	-0.0726	1.51		1.98e-38	-0.112	2.29		0.0364		1.44e-41	-0.104		27863252	Astle WJ	17.11.2016	European
chr22:45980504	rs62228060	WNT7B	G	4e-16	-0.031		G	A	2.3e-08	-0.0243	34		7.38e-34	-0.0331	31.5		0.0858		4.92e-40	-0.0306		27863252	Astle WJ	17.11.2016	European
chr17:46829583	rs8069437		C	6e-16	-0.0342		C	T	0.00905	-0.0124	24.4		3.97e-22	-0.0295	22.4		0.0026		1.25e-21	-0.0245		27863252	Astle WJ	17.11.2016	European
chr4:54520711	rs1848347		?	6e-16	-0.0383		A	G	7.06e-06	-0.031	9.76		1.77e-27	-0.0416	13.5		0.182		1.67e-31	-0.0391		29403010	Kanai M	5.2.2018	East Asian
chr6:29949108	rs9260313	HLA-A	C	1e-15	0.032		C	T	0.00189	0.0133	35.1		4.44e-24	0.0294	29.3		0.0018		4.72e-24	0.0243		27863252	Astle WJ	17.11.2016	European
chr2:46066687	rs114948639	PRKCE	T	3e-15	-0.128		T	C	1.28e-23	-0.126	2.73		8.48e-25	-0.122	1.18		0.818		1.02e-46	-0.124		27863252	Astle WJ	17.11.2016	European
chr7:151717955	rs10224002	PRKAG2	G	3e-15	0.07		G	A	3.36e-30	-0.0527	27.2		1.63e-120	-0.0653	28.6		0.0192		1.1e-147	-0.0619		19862010	Ganesh SK	11.10.2009	European
chr15:43735849	rs147233090	MAP1A	T	7e-15	-0.0928		T	C	2.01e-09	-0.0757	2.7		3.74e-27	-0.0896	2.38		0.357		7.77e-35	-0.0854		27863252	Astle WJ	17.11.2016	European
chr6:2050557	rs115986297	GMDS	G	7e-15	-0.0277		G	A	0.00126	-0.0135	41.2		3.65e-21	-0.0242	46		0.0282		2.17e-22	-0.0213		27863252	Astle WJ	17.11.2016	European
chr6:43973400	rs17287978		C	7e-15	-0.0645		C	T	0.000432	-0.0332	5.02		2.93e-24	-0.0605	4.61		0.0145		1.15e-25	-0.0527		27863252	Astle WJ	17.11.2016	European
chr7:151708919	rs10480300	PRKAG2	C	8e-15	0.052		C	T	1.64e-28	0.0518	26.1		1.17e-110	0.0636	27		0.0312		2.47e-136	0.0605		23222517	van der Harst P	5.12.2012	European
chr1:3768390	rs1181870	SMIM1	A	2e-14	0.0321		A	C	5.67e-08	0.0276	20.8		3.58e-22	0.0296	23.6		0.726		1.33e-28	0.0291		27863252	Astle WJ	17.11.2016	European
chr7:1253374	rs1533988		?	2e-14	-0.0396		A	T	1e-06	0.0241	22.8		4.16e-18	0.0262	24.6		0.716		2.49e-23	0.0256		29403010	Kanai M	5.2.2018	East Asian
chr8:127959615	rs66561647		T	2e-14	-0.0285		T	C	0.00173	-0.0137	32.4		7.85e-12	-0.0183	33.9		0.369		7.98e-14	-0.0171		27863252	Astle WJ	17.11.2016	European
chr11:61781553	rs174533	FADS1,FADS1,FEN1,FADS2,FEN1,MYRF,TMEM258	A	3e-14	0.0283		A	G	0.00253	0.0127	38.9		2.31e-29	0.03	33.8		0.0005		1.04e-28	0.025		27863252	Astle WJ	17.11.2016	European
chr19:2161322	rs57908212	DOT1L	C	3e-14	0.0272		C	T	4.75e-07	0.0208	45.9		7.81e-35	0.0314	47.1		0.0291		2.46e-39	0.0285		27863252	Astle WJ	17.11.2016	European
chr7:100701281	rs11772705	ZAN	C	3e-14	0.0298		C	T	5.9e-13	0.0319	31		1.99e-23	0.028	28.5		0.458		1.16e-34	0.0291		27863252	Astle WJ	17.11.2016	European
chr7:1246931	rs62435145		T	7e-14	-0.0292		T	G	5.3e-10	-0.028	30.4		6.45e-32	-0.0333	32.4		0.311		4.04e-40	-0.0318		27863252	Astle WJ	17.11.2016	European
chr21:36461960	rs128494	CLDN14	C	1e-13	0.0316		C	T	5.06e-05	0.019	25.7		1.17e-25	0.0318	24.3		0.0218		4.18e-28	0.028		27863252	Astle WJ	17.11.2016	European
chr22:45604058	rs4823308	FBLN1	A	1e-13	-0.0266		A	T	1.76e-05	-0.0178	43.7		6.38e-22	-0.0246	45.1		0.16		1.57e-25	-0.0227		27863252	Astle WJ	17.11.2016	European
chr7:100325440	rs184562466	ZCWPW1	T	2e-13	-0.155		T	C	8.25e-06	-0.0893	1.07		2.07e-23	-0.152	0.73		0.0127		2.09e-26	-0.129		27863252	Astle WJ	17.11.2016	European
chr1:45607817	rs2230657	NASP	A	3e-13	-0.0259		A	G	1.37e-05	-0.0178	49.2		3.9e-20	-0.0235	52.7		0.238		5.59e-24	-0.0219		27863252	Astle WJ	17.11.2016	European
chr19:4502189	rs8887	HDGFRP2,PLIN4	C	3e-13	0.0265		C	T	9.38e-11	0.0272	39.1		1.23e-28	0.0288	43.7		0.754		8.7e-38	0.0283		27863252	Astle WJ	17.11.2016	European
chr1:231335026	rs11122272	SPRTN	G	4e-13	0.0267		G	A	0.00394	0.0121	39		2.29e-23	0.0263	38		0.0041		2.23e-23	0.0223		27863252	Astle WJ	17.11.2016	European
chr16:88787321	rs837763	PIEZO1	C	4e-13	0.088		C	T	1.94e-27	0.045	44.4		4.01e-64	0.0431	44.3		0.704		9.64e-90	0.0436		20139978	Kamatani Y	7.2.2010	East Asian
chr21:15413369	rs2037978		C	1e-12	-0.0286		C	G	4.94e-05	-0.0183	29.8		4.19e-23	-0.0286	28.1		0.0546		6.62e-26	-0.0256		27863252	Astle WJ	17.11.2016	European
chr4:76451926	rs2870238	SHROOM3	T	2e-12	0.0248		T	C	0.000374	0.0146	46.8		4.46e-23	0.0251	48.7		0.0289		8.34e-25	0.0222		27863252	Astle WJ	17.11.2016	European
chr7:100677821	rs62482253	GNB2	A	2e-12	-0.178		A	G	1.72e-13	-0.199	0.58		6.81e-61	-0.279	0.52		0.0119		2.39e-71	-0.257		27863252	Astle WJ	17.11.2016	European
chr22:43928850	rs738408	PNPLA3	T	3e-12	0.03		T	C	3.45e-06	0.0226	23		1.85e-24	0.0314	21.6		0.125		1.15e-28	0.0289		27863252	Astle WJ	17.11.2016	European
chr5:34507680	rs972761		C	3e-12	-0.0252		C	T	0.0411	-0.00842	43.7		1.19e-08	-0.0147	46.1		0.199		3.24e-09	-0.0129		27863252	Astle WJ	17.11.2016	European
chr5:77184008	rs2928166		C	3e-12	0.0374		C	T	0.0125	0.0164	10.9		9.4e-12	0.0261	14.2		0.203		8.92e-13	0.0236		27863252	Astle WJ	17.11.2016	European
chr8:115483682	rs800911	TRPS1	A	3e-12	0.0296		A	T	0.00309	0.0144	22.9		9.68e-13	0.0216	22.8		0.209		2.51e-14	0.0196		27863252	Astle WJ	17.11.2016	European
chr8:42600063	rs2923411	SLC20A2,SLC20A2,SMIM19,SMIM19	C	3e-12	0.0252		C	T	2.25e-05	0.018	37.2		2.41e-22	0.0251	39.9		0.155		7.72e-26	0.0232		27863252	Astle WJ	17.11.2016	European
chr10:45459616	rs2279434	MARCH8	T	4e-12	0.128		T	C	0.149	-0.0117	6.82		0.911	0.00054	7.62		0.205		0.491	-0.0031		20139978	Kamatani Y	7.2.2010	East Asian
chr14:64236875	rs1256061	ESR2	T	5e-12	-0.0245		T	G	0.000141	-0.0156	47.2		5.52e-21	-0.0239	47		0.0877		1.6e-23	-0.0216		27863252	Astle WJ	17.11.2016	European
chr16:72074194	rs2000999	DHX38,PMFBP1,HP	A	5e-12	0.369		A	G	0.0259	0.0128	14.9		6.88e-08	0.0175	19.2		0.479		6.91e-09	0.0164		28240269	Suhre K	27.2.2017	European
chr6:127127104	rs1936807	RSPO3	G	5e-12	0.0245		G	C	0.0384	0.00859	42.7		4.79e-26	0.027	47.8		0.0002		7.13e-24	0.0219		27863252	Astle WJ	17.11.2016	European
chr12:51924594	rs3847858	ACVRL1	?	9e-12	0.0316		T	A	0.000593	0.0232	10.2		2.75e-07	0.0207	11.4		0.755		6.65e-10	0.0213		29403010	Kanai M	5.2.2018	East Asian
chr12:111634620	rs11065987	ALDH2	A	1e-11	0.06		A	G	3.4e-29	-0.0482	34.4		2.85e-108	-0.057	40		0.0801		5.68e-135	-0.0546		19862010	Ganesh SK	11.10.2009	European
chr2:121238062	rs11689538	TFCP2L1	C	1e-11	0.0347		C	G	4.18e-06	0.0272	14		1.22e-18	0.0325	13.6		0.45		3.63e-23	0.031		27863252	Astle WJ	17.11.2016	European
chr9:133279294	rs495828	ABO	T	1e-11	-0.089		T	G	4.85e-11	-0.0374	15.3		7.12e-122	-0.073	79.5		0		9.79e-125	-0.0648		20139978, 28017375	Kamatani Y, van Rooij FJA	2010-02-07, 2016-12-22	African American or Afro-Caribbean, European, East Asian
chr10:69333636	rs16926246	HK1	T	2e-11	0.11		T	C	1.16e-51	0.101	10.5		2.12e-225	0.121	12.9		0.0104		1.13e-273	0.116		19862010	Ganesh SK	11.10.2009	European
chr2:218693015	rs2303566	STK36,TTLL4,ZNF142	A	2e-11	-0.0239		A	G	0.0322	-0.00884	43.9		4.64e-16	-0.0208	45.2		0.0138		9.84e-16	-0.0175		27863252	Astle WJ	17.11.2016	European
chr21:36700056	rs2269188	SIM2	C	2e-11	-0.0277		C	G	0.000125	-0.0177	27.3		1.25e-18	-0.0257	27.5		0.143		2.17e-21	-0.0234		27863252	Astle WJ	17.11.2016	European
chr4:87128698	rs1037814	AFF1	?	2e-11	-0.0285		T	C	5.3e-06	0.0191	38.4		1.49e-29	0.0293	39.6		0.0385		3.77e-33	0.0265		29403010	Kanai M	5.2.2018	East Asian
chr1:161653235	rs61804164	FCGR3B	C	4e-11	0.0363		C	G	2.84e-13	0.039	18.3		1.13e-12	0.0281	11.9		0.101		8.18e-24	0.0319		27863252	Astle WJ	17.11.2016	European
chr2:46803224	rs17773190		G	4e-11	0.0237		G	A	2.73e-08	0.0229	46.3		8.21e-14	0.0192	47		0.448		1.73e-20	0.0202		27863252	Astle WJ	17.11.2016	European
chr3:196180782	rs4916483		C	4e-11	-0.078		C	T	0.603	-0.00392	8.02		0.0964	-0.00648	12.7		0.763		0.0862	-0.0059		20139978	Kamatani Y	7.2.2010	East Asian
chr9:4118111	rs6415788	GLIS3	T	4e-11	-0.0245		T	G	1.09e-05	-0.019	43.3		3.91e-18	-0.0228	39.6		0.448		2.94e-22	-0.0218		27863252	Astle WJ	17.11.2016	European
chr11:5307453	rs557129696		G	5e-11	-2.03		G	T					0.397	-0.137	0.01							28548082	Southam L	26.5.2017	European
chr19:40818173	rs71358934		A	5e-11	0.0258		A	G	0.0576	0.00826	33.6		3.25e-06	0.0131	30.7		0.347		7.9e-07	0.0117		27863252	Astle WJ	17.11.2016	European
chr22:28807326	rs5762813	CCDC117,XBP1,ZNRF3	T	5e-11	-0.0301		T	C	0.000744	-0.0193	15		3.95e-17	-0.0275	19.4		0.216		2.7e-19	-0.0255		27863252	Astle WJ	17.11.2016	European
chr6:31274306	rs2524081	HLA-C	C	5e-11	-0.0338		C	G	0.00011	-0.0258	10.5		3.58e-16	-0.03	13.5		0.577		2.15e-19	-0.0291		27863252	Astle WJ	17.11.2016	European
chr1:203691653	rs4951074	ATP2B4	G	6e-11	-0.0389		G	A	3.38e-08	-0.0368	10.6		1.36e-23	-0.0429	10.4		0.437		3.89e-30	-0.0411		27863252	Astle WJ	17.11.2016	European
chr1:214013919	rs366684	PROX1	?	6e-11	-0.0314		G	C	4.65e-08	0.027	22.2		2.26e-41	0.0392	25.9		0.0324		6.86e-47	0.0361		29403010	Kanai M	5.2.2018	East Asian
chr17:61371584	rs1010269	BCAS3	G	6e-11	-0.0314		G	A	8.89e-10	-0.0362	14		6.79e-25	-0.0354	17.8		0.908		4.12e-33	-0.0357		27863252	Astle WJ	17.11.2016	European
chr9:4844265	rs2236496	RCL1	C	6e-11	-0.077		C	T	0.0458	0.00958	23.7		0.673	-0.00132	20.7		0.0571		0.459	0.0019		20139978	Kamatani Y	7.2.2010	East Asian
chr15:58391167	rs1532085		G	7e-11	0.034		G	A	4.89e-06	0.019	41.1		1.33e-10	0.0167	39.3		0.651		3.53e-15	0.0174		23222517	van der Harst P	5.12.2012	European
chr19:35456988	rs2871993		A	9e-11	-0.0259		A	G					1.12e-08	-0.0161	28.6							27863252	Astle WJ	17.11.2016	European
chr17:8257831	rs4791641	PFAS	T	1e-10	-0.0229		T	C	0.0114	-0.0103	49.6		8.49e-12	-0.0173	50.6		0.145		9.59e-13	-0.0154		27863252	Astle WJ	17.11.2016	European
chr2:207138855	rs768090	KLF7	T	1e-10	-0.0247		T	A	0.00171	-0.014	30.4		5.63e-10	-0.0171	32.2		0.56		4.4e-12	-0.0162		27863252	Astle WJ	17.11.2016	European
chr20:52701812	rs6013509		A	1e-10	-0.06		A	G	0.343	-0.00476	20.8		0.171	-0.00407	24.9		0.906		0.0967	-0.0043		19862010	Ganesh SK	11.10.2009	European
chr7:100716851	rs149823406	EPO	T	1e-10	-0.123		T	C	6.88e-06	-0.0782	1.41		3.53e-20	-0.127	0.91		0.028		1.48e-23	-0.108		27863252	Astle WJ	17.11.2016	European
chr11:30881895	rs662735	DCDC5	A	2e-10	0.0287		A	T	0.00249	0.0161	18		9.74e-19	0.0282	18.8		0.0512		6.51e-20	0.025		27863252	Astle WJ	17.11.2016	European
chr13:50238846	rs806293		?	2e-10	-0.0302		T	A	0.0762	0.00728	46.1		0.893	0.00034	47.3		0.151		0.295	0.0023		29403010	Kanai M	5.2.2018	East Asian
chr17:7834013	rs12945870	DNAH2	T	2e-10	-0.0229		T	C	0.0118	-0.0107	36.1		8.13e-13	-0.0184	45.2		0.127		1.06e-13	-0.0163		27863252	Astle WJ	17.11.2016	European
chr2:23674855	rs56262900	KLHL29	A	2e-10	0.0375		A	G	0.0556	0.0138	8.93		2.88e-12	0.0296	10		0.058		2.77e-12	0.0255		27863252	Astle WJ	17.11.2016	European
chr22:37071230	rs5756504	TMPRSS6	T	2e-10	0.076		T	C	5.41e-31	0.0489	38.1		9.6e-147	0.0677	37.3		0.0002		8.99e-173	0.0624		20139978	Kamatani Y	7.2.2010	East Asian
chr15:76001630	rs11072566	UBE2Q2	A	3e-10	0.028		A	G	2.71e-06	0.0192	47.1		1.19e-34	0.0312	48.1		0.0133		4.01e-38	0.0279		23222517	van der Harst P	5.12.2012	European
chr19:47069730	rs2241388	ZC3H4	C	3e-10	-0.0249		C	T	0.000756	-0.0152	29.3		6.62e-13	-0.0204	29.2		0.331		3.34e-15	-0.0189		27863252	Astle WJ	17.11.2016	European
chr6:16287961	rs6459467	GMPR	A	3e-10	-0.023		A	G	0.000381	-0.0148	40.2		1.09e-18	-0.0232	40.1		0.0907		7.82e-21	-0.0208		27863252	Astle WJ	17.11.2016	European
chr11:75820650	rs10899133	UVRAG	T	4e-10	0.036		T	C	0.00895	0.0171	11		7.96e-08	0.0222	10.7		0.508		2.96e-09	0.0208		27863252	Astle WJ	17.11.2016	European
chr13:28665493	rs1340818	POMP	C	4e-10	0.023		C	T	0.00142	0.0134	38.5		1.49e-15	0.0208	40		0.13		2.71e-17	0.0187		27863252	Astle WJ	17.11.2016	European
chr16:200185	rs530159671	HBA1,HBQ1	A	4e-10	-0.307		A	G	0.0166	-0.44	0.01		2.66e-15	-0.307	0.2		0.478		1.87e-16	-0.312		27863252	Astle WJ	17.11.2016	European
chr3:24309320	rs9310736	THRB	A	4e-10	-0.084		A	G	0.97	-0.00016	34.9		0.306	-0.00277	33.1		0.609		0.375	-0.002		20139978	Kamatani Y	7.2.2010	East Asian
chr3:69792729	rs17006441	MITF	A	4e-10	0.0226		A	C	6.85e-07	0.0205	42.4		5.63e-14	0.0194	40.9		0.821		2.14e-19	0.0197		27863252	Astle WJ	17.11.2016	European
chr7:6710127	rs6967414	ZNF12	A	4e-10	0.0359		A	G	0.152	0.0107	8.2		9.09e-07	0.0203	12.2		0.261		6.04e-07	0.0181		27863252	Astle WJ	17.11.2016	European
chr9:133960211	rs2519796	VAV2	A	4e-10	-0.0239		A	G	0.000482	-0.0149	36.4		2.99e-05	-0.0113	33.4		0.481		6.84e-08	-0.0124		27863252	Astle WJ	17.11.2016	European
chr3:194956076	rs35060063		A	5e-10	-0.0221		A	G	0.021	-0.00948	49.8		4.63e-18	-0.022	51.2		0.0093		9.65e-18	-0.0186		27863252	Astle WJ	17.11.2016	European
chr5:1113129	rs4580814	SLC12A7	T	5e-10	-0.083		T	G	0.526	-0.0027	38.8		5.55e-10	-0.0161	42		0.0071		1.87e-08	-0.0125		20139978	Kamatani Y	7.2.2010	East Asian
chr10:46002468	rs7085433	AGAP4	A	6e-10	0.102		T	C	0.402	0.00562	10.5		0.442	0.00312	10.9		0.75		0.275	0.0038		20139978	Kamatani Y	7.2.2010	East Asian
chr12:121016819	rs1182933	HNF1A	T	6e-10	0.024		T	C	7.56e-08	0.0242	29		4.43e-17	0.0234	29.6		0.883		1.99e-23	0.0237		27863252	Astle WJ	17.11.2016	European
chr1:198626376	rs12127588		A	7e-10	0.09		A	G	0.446	-0.00561	8.45		0.0221	-0.0116	7.08		0.506		0.0204	-0.0097		20139978	Kamatani Y	7.2.2010	East Asian
chr12:111803962	rs671	ALDH2	A	7e-10	-0.083		A	G	0.0926	-0.462	0.01		0.343	-0.38	0.13		0.866		0.0544	-0.436		20139978	Kamatani Y	7.2.2010	East Asian
chr20:57544460	rs6064559		A	7e-10	0.0222		A	C	0.0167	0.00987	42.6		1.91e-14	0.0198	40.4		0.0418		8.56e-15	0.017		27863252	Astle WJ	17.11.2016	European
chr18:48936766	rs2878889	SMAD7	G	9e-10	-0.022		G	A	0.000296	-0.015	42.8		2.79e-16	-0.021	45.7		0.216		7.95e-19	-0.0193		27863252	Astle WJ	17.11.2016	European
chr1:247876149	rs3811444	TRIM58	T	1e-09	0.0229		T	C	7.76e-06	0.0194	34.2		2.6e-20	0.0249	32.9		0.283		1.91e-24	0.0234		27863252	Astle WJ	17.11.2016	European
chr16:89667941	rs447735	CDK10,CHMP1A,CHMP1A,DPEP1,DPEP1,SPATA2L,SPATA33	C	1e-09	0.0219		C	T	0.000115	0.0159	47.4		1.66e-19	0.0233	40.8		0.126		2.93e-22	0.0212		27863252	Astle WJ	17.11.2016	European
chr17:59744069	rs8067354	VMP1	A	1e-09	-0.0236		A	G	1.04e-05	-0.0195	31.2		6.65e-18	-0.024	31		0.393		5.18e-22	-0.0227		27863252	Astle WJ	17.11.2016	European
chr19:40800745	rs61750953	EGLN2	T	1e-09	-0.0882		T	C	0.0615	-0.0568	0.46		5.48e-18	-0.0896	1.53		0.308		1.58e-18	-0.0862		27863252	Astle WJ	17.11.2016	European
chr2:145025715	rs2246363		A	1e-09	-0.0247		A	G	1.23e-06	-0.0224	26.7		4.83e-19	-0.0262	24.6		0.494		4.17e-24	-0.0251		27863252	Astle WJ	17.11.2016	European
chr3:12326734	rs4073770	PPARG	T	1e-09	-0.0252		T	A	0.000903	-0.0162	22.9		3.77e-22	-0.0288	24.3		0.0272		1.69e-23	-0.0253		27863252	Astle WJ	17.11.2016	European
chr4:114647874	rs6841433	UGT8	G	1e-09	-0.0279		G	T	0.0179	-0.0122	19.5		3.1e-08	-0.0184	18		0.316		2.9e-09	-0.0166		27863252	Astle WJ	17.11.2016	European
chr5:177371039	rs56235845	RGS14	G	1e-09	0.0229		G	T	0.19	0.00553	39.2		1.87e-18	0.0238	33.4		0.0003		6.63e-16	0.0184		27863252	Astle WJ	17.11.2016	European
chr6:139512875	rs632057		G	1e-09	-0.081		G	T	0.0107	-0.0107	39.6		3.77e-09	-0.0156	37.5		0.331		2.17e-10	-0.0142		20139978	Kamatani Y	7.2.2010	East Asian
chr1:213793544	rs10494964		C	2e-09	0.0245		C	T	0.472	0.00333	26.7		1.98e-17	0.0248	28.8		0.0001		3.78e-14	0.0187		27863252	Astle WJ	17.11.2016	European
chr14:73751866	rs544453779	HEATR4	T	2e-09	0.131		T	C	1.14e-06	0.0698	2.07		9.78e-09	0.0897	0.66		0.349		8.54e-14	0.0789		27863252	Astle WJ	17.11.2016	European
chr2:46125187	rs17799476	PRKCE	G	2e-09	-0.0278		G	C	0.0921	-0.00827	22.4		7.67e-13	-0.0237	18		0.0092		5.72e-12	-0.0189		27863252	Astle WJ	17.11.2016	European
chr21:39094644	rs2836882		A	2e-09	0.0241		A	G	0.0654	0.00832	29.3		4.2e-08	0.0157	26.3		0.168		1.95e-08	0.0136		27863252	Astle WJ	17.11.2016	European
chr22:37073551	rs4820268	TMPRSS6	A	2e-09	0.0872		A	G	1.7e-69	0.0731	42.5		3.15e-280	0.0907	46.2		0.0003		0	0.0859		28017375	van Rooij FJA	22.12.2016	African American or Afro-Caribbean, European
chr3:58471084	rs11719450	PXK	T	2e-09	-0.022		T	C	0.000449	-0.0156	30.2		7.51e-14	-0.0198	36.2		0.429		1.98e-16	-0.0187		27863252	Astle WJ	17.11.2016	European
chr9:32455264	rs7045087	ACO1,DDX58	C	2e-09	-0.0234		C	T	1.03e-06	-0.0223	27.6		1.7e-06	-0.0134	30		0.0937		3.32e-11	-0.0158		27863252	Astle WJ	17.11.2016	European
chr1:156285665	rs6684514	TMEM79	A	3e-09	-0.086		A	G	0.244	-0.0051	32.6		0.564	0.00159	28.8		0.196		0.893	-0.0003		20139978	Kamatani Y	7.2.2010	East Asian
chr15:65759007	rs6494537	DENND4A,DPP8,HACD3,SLC24A1	C	3e-09	0.078		C	T	0.0111	0.0104	46.3		3.56e-10	0.0161	44.2		0.244		2.64e-11	0.0145		20139978	Kamatani Y	7.2.2010	East Asian
chr16:175654	rs2858942	HBA1,HBQ1	A	3e-09	-0.069		A	C	0.14	-0.00666	29.4		0.0332	-0.00595	29.1		0.893		0.00967	-0.0061		20139978	Kamatani Y	7.2.2010	East Asian
chr1:172171408	rs554019	DNM3	T	4e-09	-0.0212		T	C	0.000254	-0.0154	38.3		2.97e-16	-0.0211	42.5		0.243		6.72e-19	-0.0196		27863252	Astle WJ	17.11.2016	European
chr19:43774629	rs563995	KCNN4	A	4e-09	0.0253		A	G	0.000204	0.0184	22.1		1.43e-13	0.0226	23.4		0.465		1.7e-16	0.0214		27863252	Astle WJ	17.11.2016	European
chr7:134684558	rs11760376	BPGM	G	4e-09	-0.183		G	A	0.787	-0.00543	1.06		0.65	-0.0109	0.29		0.861		0.618	-0.0077		27863252	Astle WJ	17.11.2016	European
chr5:457146	rs11749327	EXOC3	A	5e-09	0.0227		A	C	0.000609	0.0156	28.5		1.03e-08	0.0159	29.3		0.949		2.51e-11	0.0158		27863252	Astle WJ	17.11.2016	European
chr6:52860723	rs3996993	GSTA1,GSTA2,GSTA5	C	5e-09	0.0209		C	T	0.00105	0.0136	42.8		4.47e-19	0.0228	47.7		0.057		1.23e-20	0.0203		27863252	Astle WJ	17.11.2016	European
chr3:52533601	rs66782572	NT5DC2	G	6e-09	-0.0206		G	A	0.35	-0.00385	43.8		3.65e-17	-0.0215	47		0.0003		1.89e-14	-0.0166		27863252	Astle WJ	17.11.2016	European
chr8:94922936	rs12548874	TP53INP1	A	6e-09	-0.0208		A	C	0.0567	-0.00791	41.5		5.66e-17	-0.0213	46.7		0.0059		4.19e-16	-0.0177		27863252	Astle WJ	17.11.2016	European
chr15:58435126	rs261332	LIPC	G	7e-09	0.0254		G	A	0.104	0.00863	18.2		4.63e-13	0.0225	21		0.0237		1.63e-12	0.019		27863252	Astle WJ	17.11.2016	European
chr12:12893277	rs12811512	GPRC5A	T	8e-09	-0.0285		T	C	1.91e-05	-0.0274	11.6		7.25e-19	-0.0314	15.1		0.585		8.16e-23	-0.0304		27863252	Astle WJ	17.11.2016	European
chr20:41168825	rs753381	PLCG1	C	8e-09	0.0205		C	T	0.0641	0.00759	47.4		6.29e-07	0.0127	43.8		0.291		1.9e-07	0.0113		27863252	Astle WJ	17.11.2016	European
chr5:40620480	rs4957325		T	8e-09	-0.0318		T	C	0.213	-0.00801	11.4		7.08e-09	-0.0229	12.4		0.0481		2.38e-08	-0.0188		27863252	Astle WJ	17.11.2016	European
chr19:2165843	rs12610645	DOT1L	?	1e-08	0.0254		A	G	5.91e-07	0.0206	46.3		1.06e-33	0.0308	46		0.0357		3.47e-38	0.028		29403010	Kanai M	5.2.2018	East Asian
chr6:109313625	rs11966072	LOC100996634	G	1e-08	0.111		G	A	0.922	-0.00041	39		0.0244	-0.00608	33.3		0.258		0.0512	-0.0044		20139978	Kamatani Y	7.2.2010	East Asian
chr16:134391	rs7203560	NPRL3,RHBDF1	G	2e-08	-0.199		G	T	0.943	-0.0519	0		0.163	0.195	0.17		0.708		0.178	0.184		23263863	Li J	20.12.2012	African American or Afro-Caribbean
chr4:69020433	rs11730623	UGT2A3	?	2e-08	0.0291		A	T	0.988	-9e-05	15.9		0.573	0.00186	20.8		0.765		0.633	0.0014		29403010	Kanai M	5.2.2018	East Asian
chr17:59817098	rs4257266	VMP1	?	3e-08	0.0242		A	G	1.24e-05	-0.0193	31		6.03e-18	-0.0241	30.1		0.36		5.89e-22	-0.0228		29403010	Kanai M	5.2.2018	East Asian
chr2:46145505	rs17034641	PRKCE	G	3e-08	0.12		G	A	1.45e-20	0.0536	15		2.27e-85	0.0722	14.1		0.0063		1.48e-102	0.0668		28453575	Hodonsky CJ	28.4.2017	Hispanic or Latin American
chr22:45629162	rs9614727		?	3e-08	0.0247		A	G	0.0938	-0.0217	2.58		0.182	0.00883	4.53		0.0358		0.67	0.0025		29403010	Kanai M	5.2.2018	East Asian
chr6:26091942	rs2032451	HFE	G	3e-08	-0.12		G	T	4.74e-29	-0.0692	12.5		5.63e-201	-0.107	14.7		0		5.77e-222	-0.0979		28453575	Hodonsky CJ	28.4.2017	Hispanic or Latin American
chr10:58525003	rs150505258	BICC1	?	4e-08	0.028		A	C	0.000141	0.0167	32		0.00262	0.00821	39.1		0.0998		4.99e-06	0.0106		29403010	Kanai M	5.2.2018	East Asian
chr22:50528485	rs470119	SCO2	T	4e-08	-0.074		T	C	0.26	0.00482	38.8		0.232	0.00311	39.4		0.732		0.108	0.0036		20139978	Kamatani Y	7.2.2010	East Asian

## Sheet: Supplementary Data 3
Supplementary Data 3. Rare coding sequence variants (MAF < 1%) reaching genome wide significant association with hemoglobin concentration in the meta-analysis of the Icelandic and the UK datasets.
							Iceland			UK			Combined
Position (Hg38)	rs name	Amin/Amaj	MAF(%) (Iceland/UK)	Gene	Info (Iceland/UK)	Consequence	Effect (SD) [95% CI]	P		Effect (SD) [95% CI]	P		Effect (SD) [95% CI]	P	P-het
chr1:155291845	rs113403872	T/C	0.00/0.11	PKLR	-/1.0	missense				-0.23026	6.73e-10
chr1:155291918	rs116100695	A/G	0.29/0.27	PKLR	0.99/1.0	missense	-0.11397	0.00273		-0.16682	8.37e-12		-0.1514	1.73e-13	0.242
chr11:10487356	rs117706710	T/G	1.48/0.88	AMPD3	0.99/1.0	missense	-0.08929	1.36e-07		-0.07646	9.01e-09		-0.0814	7.5e-15	0.551
chr12:111447506	rs72650673	A/G	0.07/0.19	SH2B3	0.99/1.0	missense	0.1062	0.172		0.17664	5.55e-10		0.1683	3.09e-10	0.395
chr16:2036420	rs139491786	T/C	0.22/0.66	SLC9A3R2	0.99/1.0	missense	-0.10228	0.0206		-0.10199	2.92e-11		-0.102	1.9e-12	0.995
chr16:88715642	rs61745086	A/G	0.63/0.96	PIEZO1	0.99/0.93	missense	0.09259	0.000345		0.10221	8.02e-15		0.1002	1.28e-17	0.74
chr16:88715797	rs202127176	C/G	0.01/0.15	PIEZO1	0.99/1.0	missense	-0.06134	0.795		0.27238	1.98e-16		0.266	5.16e-16	0.162
chr16:88716880	rs776039915	T/C	0.09/.	PIEZO1	0.99/-	missense	0.48551	7.31e-12
chr19:40800745	rs61750953	T/C	0.46/1.53	EGLN2	0.99/1.0	missense	-0.05684	0.0615		-0.08961	5.48e-18		-0.0862	1.58e-18	0.308
chr19:40801119	rs117916638	A/G	./0.09	EGLN2	-/1.0	missense				0.28785	9.66e-13
chr19:49514281	rs150420714	C/G	0.48/0.85	FCGRT	0.99/1.0	missense	0.08821	0.0029		0.06951	3e-07		0.0728	3.67e-09	0.566
chr21:44326219	rs17850433	C/T	0.95/1.14	PFKL	0.99/1.0	missense	-0.05507	0.00885		-0.05871	3.81e-07		-0.0579	1.12e-08	0.879
chr22:37066133	rs139105452	T/C	0.79/1.10	TMPRSS6	0.99/0.93	missense	-0.06806	0.00353		-0.10199	6.8e-17		-0.0947	2.11e-18	0.198
chr22:37073553	rs137853120	T/C	./0.02	TMPRSS6	-/1.0	missense				-0.54567	2.77e-10
chr22:37074634	rs773570300	T/TG	0.16/.	TMPRSS6	0.99/-	frameshift	-0.40619	2.49e-15
chr3:69964940	rs149617956	A/G	0.53/0.35	MITF	0.99/0.92	missense	-0.0774	0.00553		-0.11455	9.15e-08		-0.1008	3.08e-09	0.291
chr7:100629279	rs41303501	T/C	0.01/0.35	TFR2	0.9781/1.0	missense	0.07792	0.661		0.15325	1.28e-13		0.1522	1.27e-13	0.673
chr7:100631032	rs41303495	T/G	0.93/0.60	TFR2	0.99/1.0	missense	0.09345	1.02e-05		0.10285	1.01e-10		0.0995	5.3e-15	0.723
chr7:100722010	rs62483572	A/G	0.58/0.51	EPO	0.99/1.0	missense	-0.19779	2.45e-13		-0.28943	1.18e-63		-0.263	1.51e-73	0.0042
chr9:32418355	rs41305321	T/C	0.48/0.12	ACO1	0.99/1.0	missense	0.2084	1.91e-12		0.23122	2.78e-11		0.218	3.76e-22	0.617
chr9:32418475	rs61753543	G/A	0.16/0.12	ACO1	0.99/0.81	missense	-0.2074	3.64e-05		-0.15409	0.000129		-0.1749	2.55e-08	0.407
chr9:32429450		A/T	0.02/.	ACO1	0.94/-	missense	-1.66654	4.9e-25

## Sheet: Supplementary Data 4
Supplementary Data 4 All coding variants in ACO1 associating with hemoglobin concentration in the meta-analysis of Icelandic (N = 286,622) and UK Biobank data (N = 397,500). Effects are shown for the minor allele. Significance levels, effects and confidence intervals are shown for the combined analysis. Amin: Minor allele; Amaj: Major allele; MAF: Minor Allele Frequency; HGVS: Human genome variat…
Position	rs_name	Amin/Amaj	HGVS	MAF ICE/UK(%)	info ICE/UK	Effect (95% CI)	P	P_het
chr9:32429450	NA	A/T	p.Cys506Ser	0.02/.	0.97/-	.-1.7 [-1.98,-1.35]	4.9e-25	.-
chr9:32418355	rs41305321	T/C	p.Arg168Trp	0.48/0.12	1.0/1.0	0.218 [0.17,0.26]	3.8e-22	0.62
chr9:32418475	rs61753543	G/A	p.Thr208Ala	0.16/0.12	0.99/0.81	.-0.18 [-0.24,-0.11]	2.5e-08	0.41
chr9:32423348	rs745558996	T/A	p.Lys334Ter	0.02/.	0.97/-	0.63 [0.36,0.91]	6.1e-06	.-
chr9:32430494	rs750337798	T/A	p.Asn549Ile	0.21/.	0.99/-	0.20 [0.11,0.29]	6.9e-06	.-
chr9:32448929	rs147876514	T/C	p.Arg802Cys	./0.01	.-/0.72	0.43 [0.18,0.68]	0.00091	.-
chr9:32431763	rs774908713	A/C	p.Pro591Thr	0.03/.	0.96/-	0.24 [0.00,0.47]	0.05	.-
chr9:32405591	rs41313772	T/G	p.Asp29Tyr	0.03/0.16	1.0/1.0	.-0.052 [-0.11,0.01]	0.081	0.79
chr9:32419069	rs766343904	T/G	p.Met230Ile	0.12/.	1.0/-	0.094 [-0.02,0.21]	0.1	.-
chr9:32407264	rs369961548	A/G	p.Arg34His	0.00/0.00	0.98/0.11	1.0 [-0.30,2.34]	0.13	1
chr9:32424661	rs3814519	A/C	p.Ala395Asp	0.00/0.03	0.96/0.79	0.54 [-0.17,1.26]	0.14	0.66
chr9:32408614	rs41304757	A/G	p.Val123Ile	0.12/0.28	1.0/1	.-0.031 [-0.07,0.01]	0.15	0.14
chr9:32421021	rs746724369	G/C	p.Gln322Glu	0.02/.	1.0/-	0.19 [-0.07,0.44]	0.16	.-
chr9:32449032	rs749994493	G/C	p.Thr836Ser	./0.02	.-/0.66	.-0.12 [-0.31,0.07]	0.23	.-
chr9:32419151	NA	G/A	p.Thr258Ala	0.03/.	0.99/-	0.13 [-0.09,0.35]	0.25	.-
chr9:32436315	rs80241842	A/G	p.Gly722Glu	./0.13	.-/0.68	0.039 [-0.04,0.12]	0.36	.-
chr9:32431730	rs73477393	C/A	p.Lys580Gln	./0.03	.-/0.93	.-0.45 [-1.43,0.53]	0.37	.-
chr9:32424627	NA	A/G	p.Asp384Asn	0.01/.	0.94/-	0.25 [-0.31,0.81]	0.38	.-
chr9:32427394	rs150560966	G/A	p.Tyr481Cys	0.01/.	0.96/-	.-0.24 [-0.77,0.30]	0.38	.-
chr9:32405522	rs201900147	A/G	p.Ala6Thr	0.00/0.01	.-/0.96	.-0.089 [-0.30,0.12]	0.4	.-
chr9:32450030	rs568296875	T/G	p.Met863Ile	./0.00	.-/0.68	0.22 [-0.34,0.79]	0.43	.-
chr9:32419083	rs774527267	A/T	p.Ile235Asn	0.04/.	0.99/-	0.074 [-0.13,0.28]	0.48	.-
chr9:32421010	rs150373174	T/C	p.Thr318Met	./0.01	.-/0.77	.-0.065 [-0.29,0.16]	0.57	.-
chr9:32427408	rs34630459	A/G	p.Gly486Arg	0.00/0.21	.-/0.91	0.11 [-0.26,0.47]	0.57	.-
chr9:32423372	rs146778663	G/A	p.Met342Val	0.09/0.00	1.0/0.20	0.034 [-0.10,0.17]	0.62	1
chr9:32440490	rs147409743	A/G	p.Arg758Gln	./0.01	.-/0.68	.-0.047 [-0.32,0.23]	0.74	.-
chr9:32425866	rs749227184	G/C	p.Pro406Arg	0.05/.	0.99/-	.-0.022 [-0.20,0.15]	0.81	.-
chr9:32450094	rs112153542	T/C	p.Arg885Cys	0.01/0.01	0.81/0.37	0.039 [-0.31,0.38]	0.83	0.55
chr9:32433723	rs537505843	C/T	NM_001278352.1:c.1852-5T>C,NM_002197.2:c.1852-5T>C	./0.03	.-/0.89	0.014 [-0.12,0.15]	0.84	.-
chr9:32429491	rs41306075	C/A	p.Glu519Asp	0.00/0.04	.-/1	.-0.008 [-0.13,0.11]	0.9	.-
chr9:32407276	rs537741206	T/C	p.Ser38Leu	./0.00	.-/0.64	0.053 [-1.4,1.5]	0.94	.-
chr9:32448917	rs369726170	A/G	p.Glu798Lys	./0.05	.-/0.74	.-0.005 [-0.13,0.12]	0.94	.-
chr9:32427415	rs779935276	C/T	p.Met488Thr	0.00/.	0.84/-	0.020 [-1.30,1.35]	0.98	.-

## Sheet: Supplementary Data 5
Supplementary Data 5 Sequence variants at ACO1 associating with hemoglobin concentration in the meta-analysis of Icelandic (N = 286,622) and UK Biobank data (N = 397,500). Effects are shown for the minor allele. Significance levels, effects and confidence intervals are shown separately for Icelandic and UK Biobank analyses and also for the combined analysis. Amin: Minor allele; Amaj: Major allele…
								Iceland			UK			Combined
Position (Hg38)	rs name	Amin/Amaj	MAF(%) (Iceland/UK)	Gene	Info (Iceland/UK)	HGVS	LD class	Effect (SD) [95% CI]	P		Effect (SD) [95% CI]	P		Effect (SD) [95% CI]	P	P-het
chr9:32429450	NA	NA	0.02/-	ACO1	0.97/-	NP_001265281.1:p.Cys506Ser	1 (0/1/0/0)	-1.612 [-1.983,-1.350]	2.6e-24					-1.612 [-1.922,-1.301]	2.6e-24
chr9:32418355	rs41305321	T/C	0.48/0.12	ACO1	1.0/1.0	NP_001265281.1:p.Arg168Trp	1 (0/1/0/0)	0.208 [0.150,0.266]	1.9e-12		0.231 [0.163, 0.299]	2.8e-11		0.218 [0.174,0.262]	3.8e-22	0.62
chr9:32450189	rs12985	C/T	35.86/37.08	ACO1	1.0/0.99	NM_001278352.1:c.*78T>C	4 (0/0/1/3)	0.027 [0.019,0.035]	2.3e-10		0.018 [0.013, 0.023]	6.4e-12		0.021 [0.016,0.025]	4.3e-20	0.08
chr9:32455264	rs7045087	C/T	27.56/30.01	ACO1	1.0/0.99	-	2 (0/0/2/0)	-0.022 [-0.031,-0.013]	1e-06		-0.013 [-0.019, -0.008]	1.7e-06		-0.016 [-0.020,-0.011]	3.3e-11	0.09
chr9:32418475	rs61753543	G/A	0.16/0.12	ACO1	0.99/0.81	NP_001265281.1:p.Thr208Ala	4 (0/1/1/2)	-0.207 [-0.306,-0.109]	3.6e-05		-0.154 [-0.233, -0.075]	0.00013		-0.175 [-0.236,-0.113]	2.6e-08	0.41
chr9:32423348	rs745558996	T/A	0.02/-	ACO1	0.97/-	NP_001265281.1:p.Lys334Ter	7 (1/0/1/5)	0.633 [0.359,0.908]	6.1e-06					0.633 [0.359,0.908]	6.1e-06
chr9:32430494	rs750337798	T/A	0.21/-	ACO1	0.99/-	NP_001265281.1:p.Asn549Ile	2 (0/1/0/1)	0.201 [0.113,0.289]	6.9e-06					0.201 [0.113,0.289]	6.9e-06
chr9:32448929	rs147876514	T/C	-/0.01	ACO1	-/0.72	NP_001265281.1:p.Arg802Cys	1 (0/1/0/0)				0.428 [0.175, 0.681]	0.00091		0.428 [0.175, 0.681]	0.00091

## Sheet: Supplementary Data 6
Supplementary Data 6. Associations of the identified sequence variants at ACO1 with 7 red blood cell indices in a meta-analysis. N is the number of individuals measured for each parameter. Effect is shown for the minor allele. Significance levels and effects are shown for the combined analyses. Amin: Minor allele; Amaj: Major allele; MAF: Minor Allele Frequency; HGVS: Human genome variation socie…
							Hb (N = 541,180)				RBC# (N = 540,541)				HCT (N = 540,781)				WBC# (N = 541,171)				PLT# (N = 540,709)				RET (N = 402,465)				MCHC (N = 541,164)				MCV (N = 541,094)
Position (Hg38)	rs name	Amin/Amaj	MAF(%) (Iceland/UK)	HGVS	Info (Iceland/UK)	LD class	Effect (SD)	P	Phet		Effect (SD)	P	P-het		Effect (SD)	P	P-het		Effect (SD)	P	P-het		Effect (SD)	P	P-het		Effect (SD)	P	P-het		Effect (SD)	P	P-het		Effect (SD)	P	P-het
chr9:32429450	NA	A/T	0.02/-	NP_001265281.1:p.Cys506Ser	0.97/-	1 (0/1/0/0)	-1.612	2.6e-24	1		-1.682	7.51e-25	1		-1.721	2.25e-28	1		0.07	0.68	1		0.52	0.00549	1		-0.451	0.049	1		0.03	0.838	1		0.086	0.592	1
chr9:32418355	rs41305321	T/C	0.48/0.12	NP_001265281.1:p.Arg168Trp	1.0/1.0	1 (0/1/0/0)	0.218	3.76e-22	0.617		0.21	1.86e-20	0.904		0.214	5.54e-22	0.501		-0.015	0.519	0.266		-0.026	0.29	0.684		0.014	0.655	0.487		0.009	0.674	0.44		0.003	0.9	0.81
chr9:32450189	rs12985	C/T	35.86/37.08	NM_001278352.1:c.*78T>C	1.0/0.99	4 (0/0/1/3)	0.021	4.31e-20	0.0774		0.021	1.12e-20	0.019		0.022	9.41e-24	0.129		0.001	0.806	0.571		0.002	0.366	0.758		0	0.907	0.107		-0.002	0.472	0.131		-0.002	0.464	0.269
chr9:32455264	rs7045087	C/T	27.56/30.01	-	1.0/0.99	2 (0/0/2/0)	-0.016	3.32e-11	0.0937		-0.018	5.72e-14	0.3		-0.016	1.51e-11	0.0838		-0.008	0.000442	0.279		-0.003	0.163	0.372		-0.003	0.254	0.215		0.001	0.918	0.625		0.006	0.0089	0.275
chr9:32418475	rs61753543	G/A	0.16/0.12	NP_001265281.1:p.Thr208Ala	0.99/0.81	4 (0/1/1/2)	-0.175	2.55e-08	0.407		-0.177	1.83e-08	0.26		-0.188	1.28e-09	0.387		-0.022	0.483	0.689		0.027	0.417	0.586		-0.014	0.834	0.659		0.033	0.251	0.484		0.032	0.299	0.526
chr9:32423348	rs745558996	T/A	0.02/-	NP_001265281.1:p.Lys334Ter	0.97/-	7 (1/0/1/5)	0.633	6.13e-06	1		0.624	1.36e-05	1		0.674	1.12e-06	1		-0.155	0.301	1		-0.1	0.547	1		0.487	0.139	1		-0.097	0.459	1		0.102	0.472	1
chr9:32430494	rs750337798	T/A	0.21/-	NP_001265281.1:p.Asn549Ile	0.99/-	2 (0/1/0/1)	0.201	6.93e-06	1		0.225	7.24e-07	1		0.215	1.26e-06	1		-0.051	0.287	1		-0.085	0.111	1		0.123	0.32	1		0.008	0.852	0		-0.036	0.421	1
chr9:32448929	rs147876514	T/C	-/0.01	NP_001265281.1:p.Arg802Cys	-/0.72	1 (0/1/0/0)	0.428	0.000919	1		0.272	0.0344	1		0.314	0.0135	1		0.007	0.955	1		-0.197	0.126	1		-0.069	0.58	1		0.242	0.0419	1		0.009	0.941	1

## Sheet: Supplementary Data 7
Supplementary Data 7 Associations of the identified variants at ACO1 with anemia phenotypes from a meta analysis of Icelandic and UK datasets. Effect is shown for the minor allele. Significance levels and effects are shown for the combined analyses. Amin: Minor allele; Amaj: Major allele; MAF: Minor Allele Frequency; HGVS: Human genome variation society nomenclature; OR: Odds ratio; P-het: P-valu…
								Anemia				Persistent Anemia				Polycythemia				Persistent Polycythemia				*Iron deficiency anemia
								(N cases = 128,939), (N controls = 582,426)				(N cases = 21,072), (N controls = 690,293)				(N cases = 38,624), (N controls = 672,653)				(N cases = 10,181), (N controls = 701,096)				(N cases = 2,792), (N controls = 356,327)
Position (Hg38)	rs name	Amin/Amaj	MAF(%) (Iceland/UK)	HGVS	Info (Iceland/UK)	LD_class		OR	P	P-het		OR	P	P-het		OR	P	P-het		OR	P	P-het		OR	P
chr9:32429450	NA	A/T	0.02/-	NP_001265281.1:p.Cys506Ser	0.97/-	1 (0/1/0/0)		2.56	0.0008	1		17.12	2e-14	1		0.01	0.001	1		0.02	0.4	1		0.59	0.8
chr9:32450189	rs12985	C/T	35.86/37.08	NM_001278352.1:c.*78T>C	1.0/0.99	4 (0/0/1/3)		0.97	4e-06	0.15		0.95	5e-07	0.22		1.06	9e-09	0.47		1.05	0.0008	0.31		1	0.9
chr9:32418355	rs41305321	T/C	0.48/0.12	NP_001265281.1:p.Arg168Trp	1.0/1.0	1 (0/1/0/0)		0.82	0.0002	0.2		0.71	0.01	0.26		1.56	4e-09	0.05		1.97	5e-06	0.72		1.11	0.6
chr9:32448929	rs147876514	T/C	-/0.01	NP_001265281.1:p.Arg802Cys	-/0.72	1 (0/1/0/0)		0.26	0.08	1		0.29	0.1	1		1.31	0.7	1		1.46	0.6	1		-	-
chr9:32455264	rs7045087	C/T	27.56/30.01	-	1.0/0.99	2 (0/0/2/0)		1.01	0.05	0.63		1.02	0.2	0.02		0.96	9e-05	0.33		0.97	0.09	0.5		1.01	0.8
chr9:32418475	rs61753543	G/A	0.16/0.12	NP_001265281.1:p.Thr208Ala	0.99/0.81	4 (0/1/1/2)		1.18	0.04	0.8		1.15	0.3	0.42		0.59	0.0004	0.48		0.6	0.07	0.09		1.51	0.2
chr9:32430494	rs750337798	T/A	0.21/-	NP_001265281.1:p.Asn549Ile	0.99/-	2 (0/1/0/1)		0.98	0.8	1		0.77	0.4	1		1.74	8e-06	1		1.05	0.9	0		1.72	0.06
chr9:32423348	rs745558996	T/A	0.02/-	NP_001265281.1:p.Lys334Ter	0.97/-	7 (1/0/1/5)		0.46	0.007	1		1.4	0.7	1		3.44	0.0004	1		5.27	0.1	1		0.02	0.1
* Calculated from measurements from Iceland

## Sheet: Supplementary Data 8
Supplementary Data 8 Associations of the identified sequence variants at ACO1 with Iron metabolism traits in Iceland. N is the number of chip-typed individuals measured for each parameter. Effect is shown for the minor allele. Amin: Minor allele; Amaj: Major allele; MAF: Minor Allele Frequency; HGVS: Human genome variation society nomenclature; SD: Standard deviation
								Ferritin ( N = 100,051)			IBC ( N = 57,969)			Iron ( N = 73,569)			Tf Sat ( N = 56,316)			s-EPO ( N = 3,515)
Position (Hg38)	rs name	Amin/Amaj	MAF(%) (Iceland/UK)	HGVS	Info (Iceland/UK)	LD class		Effect (SD)	P		Effect (SD)	P		Effect (SD)	P		Effect (SD)	P		Effect (SD)	P
chr9:32429450	NA	A/T	0.02/-	NP_001265281.1:p.Cys506Ser	0.97/-	1 (0/1/0/0)		-0.77	4.13e-06		0.071	0.72		-0.44	0.0086		-0.31	0.1		-0.027	0.94
chr9:32430494	rs750337798	T/A	0.21/-	NP_001265281.1:p.Asn549Ile	0.99/-	2 (0/1/0/1)		-0.11	0.024		0.03	0.71		0	0.94		-0.04	0.52		-0.16	0.45
chr9:32423348	rs745558996	T/A	0.02/-	NP_001265281.1:p.Lys334Ter	0.97/-	7 (1/0/1/5)		0.33	0.065		-0.39	0.099		-0.07	0.73		0.12	0.6		-0.24	0.61
chr9:32418475	rs61753543	G/A	0.16/0.12	NP_001265281.1:p.Thr208Ala	0.99/0.81	4 (0/1/1/2)		0.04	0.51		-0.22	0.0022		0.01	0.83		0.05	0.49		-0.02	0.94
chr9:32455264	rs7045087	C/T	27.56/30.01	-	1.0/0.99	2 (0/0/2/0)		0.001	0.65		0.01	0.38		0.001	0.67		-0.01	0.16		0.01	0.81
chr9:32450189	rs12985	C/T	35.86/37.08	NM_001278352.1:c.*78T>C	1.0/0.99	4 (0/0/1/3)		0.001	0.83		0.001	0.79		0.01	0.34		0.01	0.27		-0.01	0.66
chr9:32418355	rs41305321	T/C	0.48/0.12	NP_001265281.1:p.Arg168Trp	1.0/1.0	1 (0/1/0/0)		0.001	0.93		0.03	0.5		0.07	0.061		0.03	0.53		-0.05	0.7

## Sheet: Supplementary Data 9
Supplementary Data 9. Associations of the missense variant Cys506Ser (chr9:32429450) with 396 dieases phenotypes in the Icelandic population. OR: Odds ratio.
P-value	OR	N cases	N controls	Phenotype
1.6e-14	17.116	4883	297829	Anemia
0.00642	69.791	1038	11003	AntiCCP positive tests vs. negative tests
0.00823	15.555	441	341590	Diffuse large B-cell lymphoma
0.00841	15.256	494	366684	Agressive B-lymphoid cell diseases
0.0101	7.875	1299	365829	Non-Hodgkin's lymphoma
0.01466	12.28	565	329870	ICD10 K50 - Crohn's disease
0.01609	6.35	5125	363604	ICD10 O42 - Premature rupture of membranes
0.02332	4.435	3531	383414	B-lymphoid cell diseases
0.02486	4.355	3641	383304	Lymphoproliferative disorders
0.02931	6.495	1153	334678	Bradycardia
0.0414	0.325	51083	21273	Smoker or has smoked
0.04181	0.183	12714	365846	ICD10 J18 - Pneumonia organism unspecified
0.06187	6.025	1271	345932	Waldenström macroglobulinemia
0.0665	15.342	223	253076	Follicular lymphoma
0.06663	4.162	2901	339224	Baldness or Tooth Agenesis
0.06995	0.016	6132	344285	Venous thromboembolism
0.07225	5.654	1038	316219	AntiCCP positive tests
0.07514	6.9	1975	134561	Gestational Diabetes
0.08391	5.256	1552	331142	One or more teeth absent
0.08595	0.016	4388	240848	Age-related Macular Degeneration
0.08598	0.017	5171	291978	High drug use score
0.08659	0.017	6775	125538	Leiomyoma of Uterus
0.08669	0.017	5274	282119	Severe asthma
0.08874	0.017	4595	167548	Alzheimer's disease
0.09205	4.568	1105	365454	ICD10 G81 - Hemiplegia
0.0931	0.016	3669	6873	Restless Legs Syndrome
0.09527	0.017	4867	257571	Acute Kidney Injury
0.10201	0.017	3739	210039	ICD10-N40 - Hyperplasia of prostate
0.10481	5.749	875	152834	Invasive Epithelial Ovarian Cancer
0.10723	5.417	1305	313587	Overbite
0.1077	4.283	1715	343410	ICD10 M60 - Myositis
0.10877	0.017	3755	293924	Peripheral Artery Disease
0.10897	9.065	312	363741	Invasive Group A Streptococcus
0.11088	4.149	1601	329859	ICD10 M75 - Shoulder lesions
0.11658	0.017	5142	295054	Surgery ABSC16, ABC16
0.11764	2.666	6471	329943	Psoriasis
0.13265	0.017	3421	132481	ICD10 N81 - Female genital prolapse
0.1377	7.418	255	339913	Myelodysplastic syndrome
0.13893	0.017	3089	340934	ICD10 J96 - Respiratory failure
0.13955	4.011	1753	339535	ICD10 I71 - Aortic aneurysm and dissection
0.14767	2.85	4156	342647	Calculated transferrin saturation
0.14831	0.017	3555	303829	ICD10 I26 - Pulmonary embolism
0.15021	0.192	7376	4869	COPD vs. 68years old smokers
0.1514	2.762	3583	346371	ICD10 K29 - Gastritis and duodenitis
0.15498	0.016	2396	5440	Antihypertensives
0.15904	3.367	2100	335682	ICD10 K25 - Gastric ulcer
0.16059	0.017	2909	249284	ICD10 C16 - Malignant neoplasm of stomach
0.16065	0.285	16767	351253	Selfreported Asthma
0.16766	0.017	8428	341569	Atopic dermatitis
0.16791	4.15	1236	299125	Neuroendocrine cancers
0.17036	0.017	2473	5375	Language comprehension, modest to highest
0.17248	4.396	4302	339793	ICD10 O24 - Diabetes mellitus in pregnancy
0.17383	0.017	3424	344358	Emphysema
0.1743	0.017	2914	368625	ICD10 L03 - Cellulitis
0.17445	0.017	3127	119385	COPD exacerbations
0.17735	0.017	3635	4218	Pain
0.1798	1.968	10049	362514	Syncope
0.17988	0.017	4718	303201	Atopic Dermatitis
0.18061	0.017	3356	375201	ICD10 I47 - Paroxysmal tachycardia
0.18084	0.017	2611	359799	ICD10 - R53 Malaise and fatigue
0.18207	0.297	12387	351414	Asthma onset after 17 years of age
0.18215	0.314	10849	344784	Metabolic acidosis
0.18387	3.395	2068	353266	Hypodontia
0.18577	0.017	1921	4928	ICD10 E039 - Hypothyroidism
0.1866	6.268	456	239258	ICD10 L405 - Psoriatic Arthritis
0.18774	0.017	3598	325006	Allergic Asthma
0.18952	59.877	7660	6942	Multiple Antihypertensives
0.19065	2.513	5841	201905	ICD10 C61 - Malignant neoplasm of prostate
0.19267	0.017	4621	323356	Colorectal Cancer
0.1999	18.831	1645	6256	Braces
0.20092	0.017	2577	354126	ICD10 I46 - Cardiac arrest
0.20097	0.017	3250	325298	Varicose Veins
0.2012	3.759	1186	172018	Ovarian tumors
0.20465	0.017	2873	347557	ICD10 I80 - Phlebitis and thrombophlebitis
0.20518	0.017	3054	335854	ICD10 F34 - Persistent mood affective disorders
0.20728	0.017	3166	355030	ICD10 J32 - Chronic sinusitis
0.21047	0.017	2610	212608	COPD Emphysema, Age 30 to 75
0.21084	0.017	2600	340760	ICD10 E039 - Hypothyroidism
0.21277	8.715	330	353515	Hodgkin's Lymphoma
0.21333	0.328	15451	351363	Non-severe asthma
0.21419	0.433	17212	345619	ICD10 J09,J18 - Pneumonia
0.21732	0.017	2464	351068	Aortic Valve Stenosis
0.22811	0.017	2770	347744	Anaphylaxis
0.23295	3.115	2295	177468	Side effects from smallpox
0.23296	0.017	3641	308005	Dyslexia
0.23597	0.017	2718	5135	Daily pain
0.2361	0.017	2294	232469	Neuropathic Pain
0.23716	0.017	3820	46261	Postterm first child
0.24808	0.017	2908	344848	Bipolar Disorder with LSH2
0.24967	0.017	4148	345183	ICD10 O72 - Postpartum hemorrhage
0.24993	0.017	2158	369274	ICD10 J15 - Bacterial pneumonia not elsewhere classified
0.25292	4.119	987	266986	Head and Neck cancer JNCI squamous
0.26328	4.195	837	273031	Low-grade B-cell lymphoma
0.26851	0.017	3999	329299	Teeth Straightening
0.26861	0.485	15929	336561	Respiratory alkalosis
0.26978	0.241	22866	297383	Addiction rehabiliation
0.27167	0.017	2027	363914	ICD10 A09 - Diarrhea and gastroenteritis of infectious origin
0.27452	0.017	2080	377505	Invasive Gram negative bacteria
0.27534	2.43	4055	358776	ICD10 J13, J15 - Pneumonia Bacterial
0.27948	0.333	9089	280046	Low BMD hip and spine
0.28135	0.017	2523	7821	Tonsillectomy
0.28496	0.017	1889	339809	ICD10 K51 - UlcerativeColitis
0.29186	0.383	13777	354243	Asthma
0.29223	0.017	1530	384981	Brain Cancer
0.29237	0.017	1551	6240	Herpes
0.29333	0.017	2566	7778	Selfreported Allergy
0.29356	0.017	1438	262098	ICD10 F05 - Delirium not induced by alcohol or drug
0.29387	0.365	15649	338139	ICD10 F90 - ADHD
0.29399	0.018	7484	323749	Allergic Rhinits
0.29485	0.403	7018	11154	Alzheimers vs. dementia free controls
0.29538	0.017	1642	231459	H1N1 Seroprotection
0.29629	0.017	1921	181157	COPD, 30 pack-years
0.29873	2.502	2410	339288	ICD10 K50,K51 - Inflammatory Bowel Disease
0.30118	0.366	6914	317701	Breast Cancer
0.30531	0.017	1793	364309	Stroke, Intracerebral hemorrhage
0.30564	3.56	890	255561	ICD10 M50 - Cervica lDisc Disorders
0.30585	0.539	22801	334814	Metabolic Syndrome
0.30604	0.017	1669	233825	ICD10 D25 - Leiomyoma of uterus
0.30662	2.138	6516	335855	ICD10 F43 - Reaction to severe stress and adjustment disorders
0.30669	0.017	2229	311057	Panic disorder
0.30838	2.183	3842	372406	ICD10 R00 - Abnormalities of heart beat
0.30973	0.017	1283	279835	Rectal Cancer
0.31057	0.017	2348	373719	ESRF dialysis kidney transplant
0.31175	0.403	13184	351417	Nonallergic asthma
0.31178	0.018	7127	91179	Asthma with High Eosinophil count
0.31269	2.59	3134	375219	Invasive Gram positive bacteria
0.31294	2.035	5588	303123	Basal Cell Skin Cancer_
0.31446	0.017	1307	347231	ICD10 R32 - Unspecified urinary incontinence
0.31698	0.017	2823	351340	ICD10 F84 - Autism
0.31723	0.368	7124	52720	COPD vs. Old Controls
0.3193	0.017	2064	327572	ICD10 F31 - Bipolar affective disorder
0.32271	0.017	3040	330754	ICD10 F90 - Hyperkinetic disorders
0.3232	3.867	1194	251797	Baldness, Thinning Hair Male And Female
0.32831	0.017	1662	364279	ICD10 R50 - Fever of unknown origin
0.33223	0.52	14765	373525	ICD10 I48 - Atrial fibrillation and flutter
0.3327	0.017	2050	361773	ICD10 D50 - Iron deficiency anemia
0.33357	0.386	7376	191665	COPD
0.33888	0.017	1889	304908	Nasal Polyps
0.34276	0.017	1732	310190	ICD10 K26 - Duodenal ulcer
0.34376	0.017	1396	312334	ICD10 M316, M315, M353 - Giant Cell Arteritis
0.34437	2.162	4054	325220	Tuberculosis pulmonary
0.3469	2.232	2792	303558	ICD10 E78 - Disorders of lipoprotein metabolism and other lipidemias
0.34853	0.408	8147	146655	Asthma, Low Eosinophil count
0.34989	3.163	5636	13666	Nicotine dependence
0.35346	0.017	1282	197107	Chronic Bronchitis
0.35419	0.017	1315	300255	Pancreatic Cancer
0.35549	1.798	9647	273036	Obese, BMI 35 and over
0.35645	0.095	7449	341815	Appendicitis
0.3637	2.991	934	356938	ICD10 B02 - Zoster
0.36528	3.03	1164	251105	Malocclusion
0.36576	2.042	4014	238768	Glaucoma
0.3668	0.018	3486	272975	ICD10 C18 - Malignant neoplasm of colon
0.36887	3.764	1767	366962	ICD10 Q21 - Congenital malformations of cardiac septa
0.36939	0.017	1233	288812	ICD10 M10 - Gout
0.37036	0.018	3385	324592	Colon Cancer
0.37057	0.017	2201	344841	Rheumatoid arthritis
0.37258	0.017	1461	360272	ICD10 B34 - Viral infection of unspecified site
0.37755	0.017	1053	381578	ICD10 C71 - Malignant neoplasm of brain
0.37811	0.017	1316	325238	ICD10 G56 - Mononeuropathies of upper limb
0.37971	3.72	1231	373591	Invasive S.pneumoniae
0.38017	0.017	1348	133912	ICD10 N92 - Excessive frequent and irregular menstruation
0.38018	0.017	1137	334948	ICD10 H81 - Disorders of vestibular function
0.38165	0.017	1677	356519	ICD10 R04 - Hemorrhage from respiratory passages
0.38566	2.794	1089	371365	Myeloid diseases
0.38568	0.017	1171	6620	Eczema
0.38672	0.017	1223	120355	Premenopause, Under 40 years
0.3883	0.017	1210	296804	ICD10 C73 - Malignant neoplasm of thyroid gland
0.3925	0.017	1808	6045	Muscle pain in neck or shoulders
0.39489	0.562	16193	348492	ICD10 I20 - Angina pectoris
0.39547	0.017	1516	251351	Chronic Dorsalgia
0.39712	0.017	1449	363236	ICD10 K85 - Acute pancreatitis
0.39951	0.017	1107	346785	Type 1 diabetes suspected
0.40154	0.017	1114	363439	ICD10 K40 - Inguinal hernia
0.4026	1.83	5461	341762	ICD10 L40 - Psoriasis
0.4035	0.017	1012	301700	Polycythemia
0.40487	0.017	1095	342974	Strabismus
0.40844	1.895	5006	359547	ICD10 R10 - Abdominal and pelvic pain
0.40956	1.668	8495	341025	Gallstones
0.40988	0.018	1232	324240	ICD10 R20 - Disturbances of skin sensation
0.41279	2.65	985	357626	ICD10 R13 - Dysphagia
0.41282	0.018	1160	359032	ICD10 N83 - Noninflammatory disorders of ovary fallopian tube and ligament
0.41446	0.018	1167	360120	ICD10 J09,J10 - Pneumonia and Flu
0.41598	0.018	1382	359813	Invasive S.aureus
0.4163	0.017	1867	392652	Schizophrenia
0.41684	0.018	1077	259312	ICD10 C78 - Secondary malignant neoplasm of respiratory and digestive organs
0.42228	0.703	55194	338458	Hypertension
0.4228	4.328	487	198303	Chronic Lymphocytic Leukemia and Small Lymphocytic Lymphoma
0.42308	0.018	5190	303560	Amphetamine Use Disorder
0.42315	0.018	1212	329596	Invasive E.coli
0.42501	2.604	1092	119736	Corpus Uteri Endometrial Cancer
0.42575	0.018	1881	361945	ICD10 F84 - Pervasive developmental disorders
0.43223	0.018	1499	383890	Intellectual disability
0.43409	2.542	1225	363862	Atrioventricular complete block
0.43971	3.385	914	314699	Essential Tremor
0.44047	1.694	5892	338441	ICD10 R07 - Pain in throat and chest
0.44104	1.598	13051	252432	Any University Degree
0.44276	0.018	6117	306838	Cannabis Use Disorder
0.44357	0.018	1138	329226	Multiple Sclerosis
0.44737	1.386	54249	100627	Protein Urine present
0.44829	2.471	1578	353753	ICD10 I44 - Atrioventricular and left bundle branch block
0.4488	0.018	1083	354660	Acute sinusitis
0.45084	1.593	9024	348643	ICD10 K80 - Cholelithiasis
0.45539	2.114	2385	245075	ICD10 I65 - Occlusion and stenosis of precerebral arteries not resulting in cerebral infarction
0.45585	0.018	1120	349978	ICD10 N31 - Neuromuscular_dysfunction_of_bladder
0.45847	0.503	6516	362213	ICD10 N30 - Cystitis
0.45992	0.018	868	280855	ICD10 M72 - Dupuytrens diseases crude
0.46316	0.018	676	286180	Thyroid Adenomas
0.46375	0.018	2297	363644	ICD10 N13 - Obstructive and reflux uropathy
0.46713	0.018	901	146010	Cervix Uteri Cancer
0.47375	0.018	723	376068	Brain Cancer Glioma
0.47604	2.455	1470	306468	Abdomina Aortic Aneurysm
0.47934	0.672	18859	270233	Osteoarthritis
0.48015	1.666	6340	46431	Postterm childbirth
0.4807	0.018	928	267993	Bariatric surgery
0.48095	0.018	935	286677	Chronic Sinusitis with Nasal Polyps
0.48815	0.018	930	345951	ICD10 F60 - Specific personality disorders
0.48861	1.522	12204	145014	Glucose Urine present
0.48928	0.018	1016	46451	Early preterm childbirth
0.49145	0.018	763	314415	ICD10 E05,E063 - Autoimmune Thyroiditis
0.49462	0.333	12047	332048	ICD10 O68 - Labor and delivery complicated by fetal stress distress
0.49636	0.042	4398	339204	Asthma onset before 17 years of age
0.50181	56.821	16931	1466	Right Handedness
0.5037	0.018	663	386519	Mesothelial and soft tissue cancer
0.50599	0.018	1207	9137	Mole removal
0.50921	0.551	11611	356588	Low or unknown drug use score
0.51904	1.467	14321	277786	Type 2 Diabetes
0.52359	0.424	4847	327378	Rheumatoid factor positive
0.52398	0.018	929	141006	Cholestasis of pregnancy
0.52537	0.53	5869	300569	ICD10 M797 - Fibromyalgia
0.527	1.7	4463	284623	Sleep Apnea, Severe to Moderate
0.52725	0.018	937	344880	ICD10 P36 - Bacterial sepsis of newborn
0.52908	1.374	14575	368444	Autoimmune Disease
0.53306	0.018	1379	367350	ICD10 O45 - Premature separation of placenta abruptio placentae
0.54177	0.018	2113	8447	Hearing Hz8000
0.54474	0.018	664	366646	Renal tubulopathies
0.545	2.231	4898	339197	ICD10 O60 - Preterm delivery
0.54684	1.714	3787	251383	Sleep Insomnia
0.54827	0.018	635	240696	Multiple myeloma and Plasmacytoma
0.54855	0.018	505	313602	Ventricular fibrillation and flutter
0.55061	2.283	1459	263959	Osteoarthritis, ACL rupture
0.55155	0.018	707	404772	ICD10 J10, J9 - Influenza severe spanish swine
0.55237	0.018	567	379018	Invasive N. meningitidis
0.5529	0.018	521	221484	Cervical Discectomy, ABC10 or ABSC10
0.5558	1.786	2231	330070	Bladder Cancer
0.55637	0.018	562	316695	Rheumatoid factor and anti-CCP negative
0.55904	0.018	490	312263	Brain Cancer Meningioma
0.56039	0.018	571	292628	ICD10 E05 - Graves' disease
0.56117	0.018	573	312590	Arteritis
0.56219	0.739	24755	313040	Myocardial Infarction
0.56458	0.768	40633	318015	Atherosclerotic diseases
0.5696	0.777	44502	308442	Essential Hypertension
0.57337	0.018	675	277027	ICD10 F50 - Eating Disoders
0.57813	0.017	1306	284641	Fragile X syndrome
0.5808	0.018	727	341270	ICD10 G61, ICD9 357 - Polyneurupathies
0.58495	0.762	93528	275201	ICD10 O80 - Single spontaneous delivery
0.587	0.018	526	338727	Angioedema
0.58842	0.018	1090	366267	ICD10 O40 - Polyhydramnios
0.59648	0.018	1685	8659	Hypercholesterolemia
0.59877	1.577	3365	144310	ICD10 F00 - Dementia in Alzheimer's disease
0.59902	0.21	2482	135861	Severe Hypertension in Pregnancy
0.60044	1.592	5374	359179	ICD10 R51 - Headache
0.60357	1.771	2987	342377	Acute and chronic nephritis
0.60458	1.346	17364	336014	Anxiety
0.60953	0.24	2525	306615	Monoclonal Gammopathy
0.61147	0.018	455	335731	Vitiligo
0.61153	2.739	1287	376789	Cardiomyopathies
0.61805	0.609	5441	255142	Diverticular disease
0.62257	0.018	433	270775	ICD10 M45 - Ankylosing Spondylitis
0.62275	0.018	1081	332277	Rheumatoid factor and antiCCP positive
0.6238	2.023	2781	365948	ICD10 P22 - Respiratory distress of newborn
0.62406	1.302	21328	354601	Depression
0.63175	0.018	533	337645	ICD10 M32 - Systemic Lupus Erythematosus
0.63244	1.712	1796	311389	Melanoma
0.63763	1.58	3056	361100	ICD10 I51 - Complications and illdefined descriptions of heart disease
0.63869	0.018	340	371002	Invasive H.influenzae
0.63879	0.018	478	371064	Sarcoma
0.63957	0.018	413	372041	Acute Myeloid leukemia
0.64066	1.782	4197	364532	ICD10 P59 - Neonatal jaundice
0.64289	1.484	4178	331632	Mild mitral regurgitation
0.65101	0.018	321	241695	Sarcoidosis
0.65108	0.018	336	375740	Invasive N.meningitidis, Cerebrospinal fluid
0.65121	0.631	4152	348292	ICD10 M16 - Coxarthrosis arthrosis of hip
0.65436	0.018	231	218300	ICD10 K473 - Primary Biliary Cirrhosis
0.65579	0.018	442	272632	Obese, BMI 50 and over
0.66477	1.604	3268	347583	Tubulointerstitial diseases
0.66565	0.018	333	328796	Myeloproliferative Neoplasm
0.6657	0.82	39020	319620	Coronary Artery Disease
0.66857	0.31	3040	340556	ICD10 J30 - Vasomotor andergic_ rhinitis
0.67537	1.838	2551	4715	Motion Sickness or Can't Read in Car
0.67955	0.018	375	203432	Testicular Cancer
0.6807	0.018	254	396054	Hepatocellular carcinoma
0.68255	0.018	277	341646	Liver cirrhosis
0.68361	0.018	234	275385	Chronic Pancreatitis
0.6857	0.018	119	357777	ICD10 G70 - Myasthenia Gravis
0.68629	0.018	375	358968	Scoliosis
0.68671	0.018	356	319037	ICD10 H80 - Otosclerosis
0.69091	0.018	297	370403	Hydrocele and spermatocele
0.69564	2.159	639	283083	Thyroid Goiter
0.69856	0.018	263	342887	Henoch–Schönlein purpura
0.69947	1.634	4298	392384	Congenital malformations of the circulatory system
0.70103	0.018	234	356129	Endocrine gland cancer
0.70321	0.683	4934	361007	ICD10 K21 - Gastroesophageal reflux disease
0.70797	0.018	193	303247	ICD10 E063 - Hashimoto's
0.71362	0.018	338	310498	Systemic Lupus Erythematosus
0.71661	0.018	345	340441	Invasive Candita albicans
0.71745	0.018	152	234135	ICD10 M350 - Sjögren’s
0.72297	1.946	1362	367367	ICD10 P21 - Birth asphyxia
0.72882	1.134	39862	358986	Cancer
0.73019	1.461	2191	344687	ICD10 M47 - Spondylosis
0.73199	0.018	352	304143	Thoracic Aortic Aneurysm
0.73248	0.018	231	259959	ICD10 F502 - Bulimia
0.73313	0.711	4563	374016	ICD10 G47 - Sleep disorders
0.73385	0.845	21153	294584	Any fracture
0.73434	0.018	271	315805	ICD10 H70 - Mastoitidis
0.73721	0.018	266	376919	Invasive Group B Streptococcus
0.73969	0.018	186	367376	Invasive N.meningitidis, Sepsis blood
0.74149	1.443	1926	380705	ICD10 C64 - Malignant neoplasm of kidney except renal pelvis
0.74264	0.82	140824	15106	Childlessness
0.74544	0.018	174	386283	Acute Lymphoblastic leukemia
0.74605	0.724	3076	334827	ICD10 I64 - Stroke not specified as hemorrhage or infarction
0.74988	0.018	197	340851	Bone and cartilage cancer
0.75197	0.84	77112	34294	Blood Urine present
0.75473	0.018	234	332698	Peripheral Nerve Disease
0.75939	0.018	228	348466	Celiac Disease
0.75996	1.225	8642	217382	Osteoarthritis, Hand
0.76062	1.392	3065	358668	ICD10 L50 - Urticaria
0.76555	1.311	5116	374469	Invasive bacteria
0.76674	1.583	2995	365734	ICD10 P05 - Slow fetal growth and fetal malnutrition
0.76688	0.018	151	239304	Drug induced liver injury
0.77029	1.384	2391	362162	ICD10 R06 - Abnormalities of breathing
0.77084	0.018	157	264422	Pectus excavatum
0.77743	0.018	98	268734	Essential thrombocythemia
0.77787	1.363	2154	346384	ICD10 R33 - Retention of urine
0.78028	0.018	299	377056	Cystic kidney disease
0.78059	0.018	821	293880	Rheumatoid arthritis, AntiCCP negative
0.78529	1.348	2086	341626	ICD10 M81 - Osteoporosis without pathological fracture
0.78868	0.018	160	332772	ICD10 G61, ICD9 357 - Peripheral Nerve Disease
0.79003	0.018	263	306203	ICD10 G500, ICD9 3501 - Trigeminal Neuralgia
0.79067	1.71	1053	351530	Intracranial Aneurysm
0.79142	0.078	1175	357021	ICD10 N35 - Urethral stricture
0.79687	0.018	74	179088	ICD10 M332 - Dermatopolymyositis
0.79943	0.769	3247	263372	Cataract
0.80123	1.261	5128	313871	Lung Cancer
0.80543	0.018	105	292655	Chronic Myeloid leukemia
0.80611	1.314	2408	158324	Endometriosis
0.80738	0.771	4962	340813	Speech Therapy or LateTalk or ICD10 F80
0.80753	0.018	152	269159	ICD10 F500 - Anorexia
0.8099	1.295	3219	342968	Urticaria
0.81264	0.018	48	174665	ICD10 M332 - Polymyositis
0.81484	1.124	22173	347408	Kidney failure
0.81595	1.199	5111	283887	Immunosuppressants, ATC L04
0.81664	1.142	11897	266521	Dementia other than Alzheimer's
0.81682	1.245	4179	354014	ICD10 I95 - Hypotension
0.81855	0.833	19163	293157	Alcohol Dependence
0.82728	0.018	113	332454	Juvenile Rheumatoid Arthritis
0.8332	0.818	5370	285430	Ejection Fraction reduced
0.8334	0.018	79	318027	Systemic Sclerosis
0.83549	1.358	2937	346776	ICD10 N03 - Chronic nephritic syndrome
0.83641	1.164	4697	174122	Osteoarthritis, Knee
0.84691	0.018	131	60257	IgAD
0.84841	0.018	120	315767	Polycythemia vera
0.85109	1.376	2083	377502	Invasive Encapsulated bacteria
0.85123	0.018	108	358352	T-cell lymphoma
0.85441	1.222	2451	306701	ICD10 G45 - Transient cerebral ischemic attacks and related syndromes
0.8622	0.018	84	328127	ICD10 G60, ICD9 356 - Charcot-Marie-Tooth Disease
0.86738	1.11	8159	317162	Epilepsy
0.87491	0.701	2946	349379	Asthma, Age of Onset 0-6 years of age
0.87582	0.018	23	237175	Sveinsson disease with Cataract
0.88216	1.094	16033	318634	Tuberculosis case or Mycobacterium tuberculosis infected
0.88343	0.73	1635	373416	ICD10 K56 - Paralytic ileus and intestinal obstruction without hernia
0.89144	0.857	3843	277100	Obese, BMI 40 and over
0.89252	1.16	2975	340211	Chronic Sinusitis without Nasal Polyps
0.89585	0.868	3910	339699	Chronic Sinusitis
0.89727	0.875	4341	260567	ICD10 K57 - Diverticular disease of intestine
0.90178	1.172	3301	341231	Obsessive Compulsive Disorder
0.91184	1.056	25686	366139	Chronic kidney disease
0.91822	0.805	1543	323937	Multiple myeloma plus non-IgM Monoclonal gammopathy
0.92146	1.043	46023	103386	Ketones Urine present
0.92293	0.018	26	138213	ICD10 G618, ICD9 3578 - Chronic inflammatory demyelinating polyneuropathy
0.92433	1.112	3521	327423	Phobias
0.92876	0.022	24	161308	Hairy cell leukemia
0.92879	0.907	3778	353769	ICD10 E14 - Unspecified diabetes mellitus
0.92939	1.047	12203	120467	Cervical Intraepithelial Neoplasia
0.93236	0.95	15280	386073	Heart failure
0.93332	0.018	13	299217	Kawasaki disease
0.93703	0.677	1222	363331	ICD10 P70 - Transitory disorders of carbohydrate metabolism specific to newborn
0.93744	0.935	5726	200851	Osteoarthritis, Hip
0.95714	1.03	18481	260202	Alzheimer's disease or Dementia
0.95817	0.947	3734	297921	Low drug use score
0.96652	0.96	5420	359268	ICD10 N20 - Calculus of kidney and ureter
0.97103	1.041	2211	350316	ICD10 H40 - Glaucoma
0.98453	1.014	5670	345447	ICD10 R42 - Dizziness_and_giddiness
0.98906	1.015	2639	181674	Osteoporosis
0.98919	0.992	9888	370834	Stroke Ischemic
1	1	1161	1027	Musculoskeletal disorder
1	1	551	887	Type 2 Diabetes Retinopathy
